# Supplementary material for: Dual-resolving of positional and geometric isomers of C=C bonds via bifunctional photocycloaddition-photoisomerization reaction system
Source: Nat Commun. 2022 May 12;13:2652. doi: 10.1038/s41467-022-30249-z (PMC9098869; doi:10.1038/s41467-022-30249-z)
Supplement: Supplementary file 4 — Supplementary Data 1 [file 41467_2022_30249_MOESM4_ESM.xlsx]

## Sheet: Identified
Lipid classes		Average RT (min)	Lipids name	Adduct ion types in positive and negative ion mode	Average mass	Formula	Relative mass error (ppm)	MSMS-POS (m/z of fragment ion: ion intensity)	MSMS-NEG (m/z of fragment ion: ion intensity)	Average mobility	Average CCS values	Identified lipid structures with location/geometry of C=C bonds	Peak area of each lipid in each bacterial sample
Cer	Cer01	3.507	Cer 33:3;4O	[M+H-H2O]+	534.451	C33H61NO5	-0.449058	164.58669:9 212.2411:54 219.17505:625 256.26297:1697 257.2717:223 274.27237:154 478.37363:70 534.43689:102 534.45148:1865		1.1752	241.412		32937	24462	21225	6721
	Cer02	7.932	Cer 34:0;4O	[M+H-H2O]+	554.514	C34H69NO5	-1.31647	525.19318:19 554.51355:1405		1.2333	253.123		2993	3391	1242	9399
	Cer03	8.756	Cer 36:0;4O	[M+H-H2O]+	582.544	C36H73NO5	-2.71223	256.26044:148 284.2952:117 484.7114:9 564.53284:119 582.54401:2170		1.2751	261.414		2793	664	1436	12673
	Cer04	8.911	Cer 36:0;4O	[M+H-H2O]+	582.544	C36H73NO5	-2.93539	185.93463:9 256.2655:183 454.44379:9 564.53284:93 582.55542:253		1.2778	261.968		2317	2450	2223	3872
	Cer05	12.39	Cer 40:0;3O|Cer t22:0;2O/18:0;O	[M+H-H2O]+	622.612	C40H81NO4	-2.84286	282.27716:55 311.29337:2656 312.2988:355 322.30606:65 336.32083:45 338.33978:3927 339.34427:399 341.6441:20 356.35239:256 565.89374:25 622.61108:8317 622.75714:135 622.79657:119		1.341	274.498		100730	77925	78110	14002
DG	DG01	12.109	DG 30:0|DG 14:0_16:0	[M+NH4]+	558.509	C33H64O5	0.429715	266.57626:9 285.24283:1161 299.25629:142 313.27536:735 523.45856:90 523.47302:219		1.2245	251.288		3210	5580	3950	2153
	DG02	11.627	DG 30:0|DG 15:0_15:0	[M+NH4]+	558.51	C33H64O5	0.752002	250.11467:9 258.25696:104 299.25894:389 523.46198:29		1.2221	250.786		24	0	58	3629
	DG03	10.949	DG 30:1|DG 14:0_16:1	[M+NH4]+	556.493	C33H62O5	-1.52742	285.24017:104 311.26016:479 521.44843:46		1.2047	247.24		4205	11924	1081	415
	DG04	13.361	DG 32:0|DG 16:0_16:0	[M+NH4]+	586.54	C35H68O5	-0.937702	221.231:49 257.24371:61 257.24878:67 313.27237:3916 314.27539:356 341.30225:71 551.50055:3558 552.50391:824 554.09631:22		1.2563	257.515		47867	37449	40831	27603
	DG05	13.57	DG 32:0|DG 16:0_16:0	[M+NH4]+	586.54	C35H68O5	-1.04	221.23351:155 257.2464:101 313.27536:6695 314.27557:951 315.97989:9 551.47491:86 551.50092:1718 552.51172:246		1.2587	258.001		59230	58128	52605	33346
	DG06	12.095	DG 32:1|DG 16:0_16:1	[M+NH4]+	584.523	C35H66O5	-3.54134	217.27551:20 220.216:99 237.22289:367 239.23447:466 257.2388:89 265.78665:67 285.24283:173 311.25739:11381 311.36063:189 312.26276:1148 313.27536:13462 313.38174:302 313.40414:104 314.27838:1301 330.26883:24 339.28922:339 549.48578:6535 550.49103:1904		1.2408	254.347	DG 32:1|DG 16:0_16:1(9Z)	348871	397350	16807	3874
	DG07	10.946	DG 32:2|DG 16:1_16:1	[M+NH4]+	582.509	C35H64O5	0.103003	220.21359:75 237.22037:148 310.74127:20 311.25729:2685 312.26266:201 473.43256:46 547.47052:520		1.2113	248.329		21641	25771	6461	3399
	DG08	15.143	DG 34:0|DG 16:0_18:0	[M+NH4]+	614.57	C37H72O5	-2.29428	187.17033:85 239.23685:265 257.24887:61 286.28018:121 313.27527:2996 314.27548:543 341.29068:89 341.3053:4005 342.30536:234 579.53204:6078 579.67676:94 580.53009:892		1.2921	264.577		74961	66594	58906	46525
	DG09	15.386	DG 34:0|DG 16:0_18:0	[M+NH4]+	614.57	C37H72O5	-2.48954	213.87103:9 285.2775:43 313.27246:3125 314.27829:592 341.3053:5356 342.30536:653 579.50922:55 579.53589:3020 580.53387:834		1.2927	264.696		105525	58964	71995	57467
	DG10	13.431	DG 34:1|DG 16:0_18:1	[M+NH4]+	612.552	C37H70O5	-6.07291	163.147:93 181.15823:69 239.23425:102 247.24118:175 257.24872:358 292.63058:30 311.25708:607 313.27505:8812 313.37866:195 314.27811:1309 339.28891:15951 339.39963:244 339.42294:126 340.29187:978 341.30508:193 489.73856:9 537.48676:79 577.49255:55 577.51917:5311 578.51929:1295		1.2767	261.44	DG 34:1|DG 16:0_18:1(11Z)	50049	306428	45138	9425
	DG11	12.001	DG 34:2|DG 16:1_18:1	[M+NH4]+	610.538	C37H68O5	-3.89819	219.20769:78 220.21581:70 245.22833:51 265.24774:142 276.2403:65 311.25708:11769 311.36035:228 312.26248:1000 321.27328:62 339.28891:17108 339.39963:246 339.42584:100 340.29187:1360 568.42883:10 575.50256:5281 575.64673:99 576.5047:1510		1.2524	256.477	DG 34:2|DG 16:1(9Z)_18:1(11Z)	305425	249003	105667	15524
	DG12	12.05	DG 34:2|DG 16:1_18:1	[M+NH4]+	610.538	C37H68O5	-3.89819	219.20769:78 220.21581:70 245.22833:51 265.24774:142 276.2403:65 311.25708:11769 311.36035:228 312.26248:1000 321.27328:62 339.28891:17108 339.39963:246 339.42584:100 340.29187:1360 568.42883:10 575.50256:5281 575.64673:99 576.5047:1510		1.2524	256.477	DG 34:2|DG 16:1(9Z)_18:1(9Z)				15524
	DG13	12.209	DG 34:2|DG 16:1_18:1	[M+NH4]+	610.538	C37H68O5	-3.79991	199.20502:41 263.23465:67 339.2861:239 419.26288:9 575.50269:288		1.2541	256.826	DG 34:2|DG 16:1(9E)_18:1(11E)	5748	1814	6387	2472
	DG14	14.702	DG 35:1|DG 16:0_19:1	[M+NH4]+	626.568	C38H72O5	-5.84131	239.23692:81 313.27255:547 325.26343:100 341.30832:70 353.30481:908 591.52698:66		1.2959	265.245	DG 35:1|DG 16:0_19:1(9Z)	194	7407	167
	DG15	12.594	DG 35:2|DG 16:1_19:1	[M+NH4]+	624.555	C38H70O5	-2.33766	219.21251:93 237.22037:13 279.2666:135 311.26007:573 338.34293:58 340.35043:52 353.30469:1046 497.47684:37 589.52045:223		1.2653	258.995		18762	156	350	914
	DG16	12.921	DG 35:2|DG 16:1_19:1	[M+NH4]+	624.554	C38H70O5	-2.93008	177.16548:58 247.24118:82 311.25708:83 325.27167:555 339.28308:80 339.29181:460 458.47162:9 589.52002:395		1.2768	261.349		2532	9203	224	84
	DG17	17.339	DG 36:0|DG 18:0_18:0	[M+NH4]+	642.601	C39H76O5	-2.84779	249.2625:88 267.26364:61 285.2749:67 291.45505:46 297.20496:92 341.30539:8685 342.30548:584 348.80914:29 607.56421:10186 607.79425:88 608.56659:1574		1.3249	271.027		33259	25838	26835	25552
	DG18	17.598	DG 36:0|DG 18:0_18:0	[M+NH4]+	642.601	C39H76O5	-3.14346	222.34509:9 267.27115:133 341.30508:3840 342.30807:750 343.3067:63 345.80518:22 607.56366:1578 608.57385:167		1.3252	271.096		36397	16182	30617	26938
	DG19	15.222	DG 36:1|DG 18:0_18:1	[M+NH4]+	640.586	C39H74O5	-2.37282	265.25571:52 339.28922:600 341.30246:276 605.55023:332		1.3126	268.534		814	8129	1296	3500
	DG20	13.284	DG 36:2|DG 18:1_18:1	[M+NH4]+	638.57	C39H72O5	-2.77181	188.89664:9 251.69792:9 265.25546:491 333.27338:48 339.28891:16398 339.39963:289 340.29477:970 603.53131:2953 604.53815:706		1.2844	262.771	DG 36:2|DG 18:1(11Z)_18:1(11Z)	2806	171013	10659
	DG21	13.4	DG 36:2|DG 18:1_18:1	[M+NH4]+	638.57	C39H72O5	-2.77181	265.25571:230 338.02017:20 339.28922:4637 340.29218:699 585.96979:18 603.53186:1823 604.5387:417		1.2844	263.9	DG 36:2|DG 18:1(9Z)_18:1(9Z)				15802
	DG22	9.41679	DG O-29:1|DG O-15:0_14:1	[M+NH4]+	528.497	C32H62O4	-3.21666	166.08353:9 283.26144:59		1.21542	249.753		4142	4741	3652	2309
	DG23	10.2865	DG O-31:1|DG O-15:0_16:1	[M+NH4]+	556.527	C34H66O4	-5.94757	283.26132:58 311.29065:327 333.14932:66 363.92242:9		1.25744	258.06		2723	2870	3062	2050
LPC	LPC01	1.719	LPC 14:0	[M+H]+	468.308	C22H46NO7P	-0.768724	166.85075:9 226.78214:10 253.22095:72 409.17761:36 450.30246:92		1.073	221.192				19795.8
	LPC02	1.883	LPC 14:0	[M+H]+	468.305	C22H46NO7P	-8.0716	166.85075:9 226.78214:10 253.22095:72 409.17761:36 450.30246:92		1.0703	220.639				11078.3
	LPC03	2	LPC 15:0	[M+H]+	482.322	C23H48NO7P	-4.62345	162.62827:9 185.07933:107 280.38568:9 352.58844:9		1.083	223				7499.82
	LPC04	2.826	LPC 16:0	[M+H]+	496.338	C24H50NO7P	-3.9892	166.06511:209 184.07582:31290 184.15523:1006 184.19386:323 184.4623:107 185.07933:780 239.23431:40 257.25131:173 313.27515:703 478.32849:407		1.1164	229.782		965	28	487447	6520
		2.83	LPC 16:0	[M+Na]+	518.321	C24H50NO7P	-0.713842	265.18341:9 313.27237:512 459.24084:41		1.1284	231.984
	LPC05	3.17	LPC 16:0	[M+HCOO]-	540.331	C24H50NO7P	-0.222086		191.42982:9 226.67516:24 242.0808:65 255.23157:1140 256.2305:156 408.59354:9 480.31113:159	1.1675	239.778
		3.17	LPC 16:0	[M+Na]+	518.321	C24H50NO7P	-0.482326	201.13397:63 257.25131:115 459.24084:137 459.24762:423 508.23767:9		1.1272	231.74
		3.2	LPC 16:0	[M+H]+	496.338	C24H50NO7P	-0.3	166.06511:173 184.07368:3075 185.07718:347 239.23431:63 257.24625:106 259.11673:46 397.83209:9 478.31467:41 478.32504:554 496.33783:532		1.105	227.4		14169	690	212874	2091
	LPC06	1.838	LPC 16:1	[M+Na]+	516.307	C24H48NO7P	1.29768	181.16255:71 240.09132:9 312.26254:206 435.96909:9 457.22964:939 458.23471:323 496.87711:9 516.30316:236		1.0964	225.432	LPC 16:1 (Z)
		1.841	LPC 16:1	[M+HCOO]-	538.314	C24H48NO7P	-1.24462	222.20454:36 242.07341:281 253.21439:15421 253.31001:304 253.35281:76 254.21693:1801 254.95879:51 260.67197:22 427.05658:9 478.28925:196		1.1506	236.331
		1.847	LPC 16:1	[M+H]+	494.321	C24H48NO7P	-6.79716	184.07584:47585 184.15523:1363 184.17026:367 184.46014:126 185.07935:2370 241.55421:9 311.25717:478 381.43567:9 452.85358:9 476.31387:353 477.31546:120 494.3313:127		1.0898	224.333		19635	33	563120	2508
	LPC07	1.985	LPC 16:1	[M+Na]+	516.303	C24H48NO7P	-5.67493	177.16342:44 206.0583:54 295.72873:9 311.25717:3915 312.26254:1314 333.22437:90 457.23303:3960 458.23807:779 459.59341:18 516.30676:223		1.097	225.547	LPC 16:1 (Z)
		1.991	LPC 16:1	[M+H]+	494.324	C24H48NO7P	0.303445	166.06104:98 184.07582:90296 184.15523:1777 184.19386:536 184.46014:347 185.07933:1401 225.91119:9 263.8252:9 370.46906:9 476.3035:82 476.31042:579 494.31723:424		1.0952	225.442		4018	17	1605576	81
	LPC08	2.19	LPC 16:1	[M+H]+	494.324	C24H48NO7P	0.5462	166.06306:131 184.07582:15366 185.07933:513 258.11203:493 311.25995:798 315.80539:20 417.23471:159 476.19305:42 476.31732:933 477.31546:303 478.59143:24 494.32074:1079		1.0907	224.516	LPC 16:1 (E)	6	24	12002	7
		2.203	LPC 16:1	[M+HCOO]-	538.314	C24H48NO7P	-1.02171		211.93475:48 242.07587:81 253.21439:1136 254.22197:158 478.29269:214	1.1595	238.148
		2.23	LPC 16:1	[M+Na]+	516.303	C24H48NO7P	-5.44251	222.93045:9 312.25977:64 446.32056:9 457.23303:579		1.0947	225.072
	LPC09	3.494	LPC 17:0	[M+H]+	510.355	C25H52NO7P	-1.50875	184.07584:278		1.1318	232.769		3	0	3135	3309
	LPC10	5.581	LPC 18:0	[M+H]+	524.367	C26H54NO7P	-7.91424	166.06929:30 184.07381:1458 258.11221:51 258.11475:161 506.35703:372 524.35999:35 524.37085:450		1.1465	235.631		669	697	4029	8538
	LPC11	5.1	LPC 18:0	[M+H]+	524.367	C26H54NO7P	-7.91424	184.07381:110		1.148	236				4029.45	12052.5
	LPC12	3.015	LPC 18:1	[M+H]+	522.355	C26H52NO7P	-0.70833	166.06511:423 184.07582:43179 184.15523:1330 184.18958:284 185.07718:1500 231.41933:9 339.289:391 395.01358:9 504.33353:85		1.1296	232.186		1678	77	468487	100139
	LPC13	3.301	LPC 18:1	[M+H]+	522.355	C26H52NO7P	-0.70833	163.01578:103 184.07584:50794 184.15523:1362 184.19386:421 184.4623:161 185.07935:1509 258.1095:165 321.27338:33 339.289:681 340.29196:188 477.10815:9 504.34064:582		1.1372	233.757		8088	29	71462	12960
		3.312	LPC 18:1	[M+Na]+	544.336	C26H52NO7P	-1.67176	241.51733:21 263.24747:64 285.24799:9 339.289:1249 361.26901:134 409.56482:9 441.23929:76 485.26508:1883 490.81738:9 544.3291:165		1.1333	232.702
	LPC14	3.653	LPC 18:1	[M+Na]+	544.337	C26H52NO7P	-1.45131	301.34744:9 418.86139:9 485.26508:855 486.26907:146		1.1374	233.558
		3.66	LPC 18:1	[M+H]+	522.355	C26H52NO7P	-0.478601	184.07368:1440 195.38164:25 258.1095:54 299.78168:9 445.26526:90 446.30386:62 504.34064:317 522.34058:82 522.35864:328		1.1317	232.626		129	78	88748	611
		3.678	LPC 18:1	[M+HCOO]-	566.346	C26H52NO7P	-0.423769	263.23663:86 282.24963:169 283.31604:39 506.32535:223		1.1949	245.115
LPE	LPE01	1.83	LPE 14:0	[M-H]-	424.247	C19H40NO7P	1.01356		196.03246:146 214.04201:201 227.19698:16360 227.28757:1020 227.32811:311 227.62625:160 228.20163:4610 397.05032:24 424.24438:113	0.9903	204.759
		1.843	LPE 14:0	[M+H]+	426.262	C19H40NO7P	0	164.65967:9 211.20767:105 229.21577:233 254.24635:179 285.1839:25 285.24265:2133 286.24527:345 341.91324:9		1.0019	207.127		25	2200	140449	16
	LPE02	2.028	LPE 14:0	[M+H]+	426.262	C19H40NO7P	0.0703793	211.20551:66 254.24147:82 254.25156:175 285.24283:1444		0.9833	203.276			5820.87	20176
		2.002	LPE 14:0	[M-H]-	424.248	C19H40NO7P	1.15499		166.02264:57 196.03459:567 215.04723:106 227.19926:10016 227.28748:284 227.77171:68 228.20152:672 240.884:9 385.24371:9	0.9889	204.467
	LPE03	2.34528	LPE 15:0	[M+H]+	440.276	C20H42NO7P	-1.79432	243.2338:50 299.25357:53 299.25903:141 299.26178:37 300.26404:65		1.03483	213.714		10	5	45435	8
		2.34	LPE 15:0	[M-H]-	438.263	C20H42NO7P	1.68849		196.03458:71 214.04424:73 241.21545:8516 241.33337:67 241.68727:54 242.2186:1095	1.0083	208.258
	LPE04	2.583	LPE 15:0	[M-H]-	438.263	C20H42NO7P	1.68849		241.20329:104 241.21558:473	1.0098	208.572
		2.59394	LPE 15:0	[M+H]+	440.276	C20H42NO7P	-2.02145	189.79349:9 268.26526:85 299.25903:400		1.00824	208.224		37	179	8570	14
	LPE05	3.069	LPE 16:0	[M-H]-	452.278	C21H44NO7P	0		152.98912:411 178.34082:88 184.62325:88 196.03246:1338 196.06125:117 200.41869:40 202.15303:109 214.04433:4373 215.04964:393 216.78317:10 225.48158:109 227.29472:99 237.21651:172 238.22107:148 254.21706:76 255.19632:294 255.22916:342931 255.32516:5051 255.36813:957 255.40099:272 255.45154:410 255.48946:385 255.68413:3199 255.87634:64 255.99019:60 256.23315:41612 256.38507:173 257.23657:69 267.733…	1.0299	212.536
		3.092	LPE 16:0	[M+H]+	454.292	C21H44NO7P	-2.02513	159.13956:111 237.22272:35 239.23676:814 240.24329:69 257.24878:4377 258.2518:442 281.19406:19 282.27988:2798 283.28262:222 313.27515:40126 313.35916:170 313.37875:922 313.40115:388 313.42636:505 313.77646:114 314.27817:6903 315.30246:77		1.042	215		983	26765	835344	1692
	LPE06	3.423	LPE 16:0	[M-H]-	452.278	C21H44NO7P	0		152.98912:169 186.43697:20 196.03467:2555 197.03677:131 214.04201:206 218.95869:82 255.20642:276 255.23169:54283 255.32516:999 255.34538:348 255.36813:449 255.39845:242 255.45154:50 255.68413:367 255.91682:74 256.0585:86 256.23315:5524 256.37241:98 257.23657:122 257.68317:47 370.3916:9 452.2684:62 452.28522:281	1.0296	212.475
		3.429	LPE 16:0	[M+H]+	454.292	C21H44NO7P	-1.82702	203.29086:9 257.24615:137 281.3107:76 282.27716:687 312.97839:40 313.27505:5809 314.27811:796		1.0256	211.615		16450	266909	604447	721
	LPE07	1.972	LPE 16:1	[M-H]-	450.263	C21H42NO7P	0.133256		188.63301:72 208.56641:63 210.85423:80 214.04671:1362 215.05203:101 251.2029:55 253.1869:134 253.21458:167432 253.30769:3075 253.35301:975 253.43356:129 253.45874:341 253.54182:70 253.57205:103 253.66776:1358 253.85417:78 254.21713:15737 254.31296:117 254.36592:96 254.55511:48 254.8176:47 255.00191:52 255.32526:63 261.81219:47 437.37357:100	1.0165	209.798	LPE 16:1(9Z)
		1.973	LPE 16:1	[M+H]+	452.275	C21H42NO7P	-5.26226	167.1451:161 198.05257:82 219.21243:745 220.32854:22 260.72324:9 280.26385:1479 281.26831:251 311.25717:29357 311.36322:693 311.42462:301 312.25977:4378		1.0054	207.471		21651	397106	894570	6663
	LPE08	2.14	LPE 16:1	[M-H]-	450.263	C21H42NO7P	0.0666278		196.03252:577 214.03976:101 214.04671:601 219.3474:31 253.21458:34235 253.30769:640 253.33035:210 253.35049:197 253.41342:45 253.66776:68 253.86172:79 254.21965:2385 254.85294:32 257.46246:10	1.0211	210.73	LPE 16:1(9E)
		2.164	LPE 16:1	[M+H]+	452.275	C21H42NO7P	-5.39492	219.21024:70 244.11771:9 280.26141:482 311.25739:5076 312.26276:533		0.9975	205.852		174	7524	1303822	99
	LPE09	2.328	LPE 16:1	[M-H]-	450.263	C21H42NO7P	0.28872		179.80305:29 182.07068:9 196.03459:1459 214.04192:34 214.04655:535 253.21439:21615 253.30751:184 253.33015:356 253.36037:276 253.66756:86 253.75572:111 254.00517:38 254.21947:2690 254.87799:55 301.32678:13 387.14566:9 450.25931:107	1.0236	211.25
	LPE10	1.75652	LPE 16:2	[M+H]+	450.259	C21H40NO7P	-6.01872	257.90878:9 365.25128:9		0.994251	205.198		11	39	4180	7
		1.745	LPE 16:2	[M-H]-	448.248	C21H40NO7P	2.58786		251.1978:193 251.2003:218 252.20137:78 313.30823:9 358.80865:9 364.07605:9	1.0168	209.887
	LPE11	3.773	LPE 17:0	[M-H]-	466.295	C22H46NO7P	2.83083		269.24368:1574 269.79669:51 270.24884:649	1.049	216.269
		3.794	LPE 17:0	[M+H]+	468.308	C22H46NO7P	-0.768724	210.36951:9 271.26297:44 327.28882:702 370.88321:9		1.061	218.722		10	6	15644	336
	LPE12	4.105	LPE 17:0	[M-H]-	466.295	C22H46NO7P	2.83083		213.92635:56 269.22565:86 269.2464:1634 270.25159:248	1.0473	215.93
		4.116	LPE 17:0	[M+H]+	468.308	C22H46NO7P	-0.768724	207.12453:9 271.26556:61 327.28598:226		1.0614	218.812		10	35	14386	133
	LPE13	2.514	LPE 17:1	[M+H]+	466.291	C22H44NO7P	-4.20337	313.26685:9 325.27472:259		1.0303	212.434	LPE 17:1 (Z)	10	1493	22861	2839
		2.517	LPE 17:1	[M-H]-	464.279	C22H44NO7P	1.98157		196.02811:111 214.04208:181 267.10477:93 267.23141:47848 267.32709:881 267.37106:376 267.49777:67 267.69696:211 268.23544:3026 268.55411:58 273.11896:11 464.27618:44	1.0337	213.147
	LPE14	2.684	LPE 17:1	[M+H]+	466.291	C22H44NO7P	-4.2677	216.06487:72 233.22516:213 261.58221:68 325.27484:21742 325.3804:504 325.41177:167 325.42889:172 326.27689:2065 412.50244:9		1.0399	214.396	LPE 17:1 (Z)	709	94256	85836	89
		2.685	LPE 17:1	[M-H]-	464.279	C22H44NO7P	2.4985		196.02811:111 214.04208:181 267.10477:93 267.23141:47848 267.32709:881 267.37106:376 267.49777:67 267.69696:211 268.23544:3026 268.55411:58 273.11896:11 464.27618:44	1.0341	213.229
	LPE15	5.429	LPE 18:0	[M-H]-	480.311	C23H48NO7P	3.37282		196.03024:57 197.03233:44 266.25504:151 283.26291:24590 283.36142:592 283.38272:203 284.18991:68 284.26456:1976 284.32324:99 286.22769:51	1.0637	219.127
		5.434	LPE 18:0	[M+H]+	482.325	C23H48NO7P	2.77821	187.17027:43 285.27737:229 341.30518:4829 342.3111:498		1.0773	221.905		25	2750	104127	7242
	LPE16	5.85	LPE 18:0	[M-H]-	480.311	C23H48NO7P	3.24791		214.04424:60 282.79456:20 283.26279:8037 284.26978:711 287.27194:35	1.0654	219.475
		5.861	LPE 18:0	[M+H]+	482.322	C23H48NO7P	-4.62345	250.36496:9 310.30933:310 341.30246:761 482.23883:63		1.0675	219.889				9725.34
	LPE17	3.228	LPE 18:1	[M-H]-	478.293	C23H46NO7P	-2.48801		152.98917:55 195.50369:43 196.03474:739 213.87321:71 214.0444:2633 220.87715:67 225.89503:106 263.23172:83 280.9389:54 281.09:80 281.2226:329 281.24646:219116 281.32602:238 281.39236:1274 281.42682:316 281.47458:173 281.50113:294 281.52234:152 281.55951:90 281.63647:115 281.72403:1419 281.94174:110 282.15155:51 282.24985:38107 282.34818:506 282.38538:138 282.60864:80 283.25238:103 285.578:48 434.…	1.0553	217.429	LPE 18:1(9Z) /18:1(11Z)
		3.247	LPE 18:1	[M+H]+	480.309	C23H46NO7P	1.33248	177.12549:70 182.1666:75 205.1964:118 247.23869:46 248.24696:134 265.25546:792 266.25589:217 308.09241:96 308.2951:979 339.28891:44341 339.39963:621 339.42294:235 339.45209:265 340.29187:3224		1.0448	215.238		12968	235639	136649	24926
	LPE18	3.564	LPE 18:1	[M-H]-	478.293	C23H46NO7P	-2.34166		196.0303:46 197.56552:12 281.15631:49 281.24646:49698 281.3446:905 281.37112:324 281.39236:457 281.45868:53 281.67627:60 281.87802:45 282.24985:3241 282.34818:96 282.88254:53 478.27579:64 478.29309:241	1.0577	217.917	LPE 18:1(11Z)
		3.573	LPE 18:1	[M+H]+	480.309	C23H46NO7P	1.85298	202.16708:66 249.65448:9 265.2529:85 303.26688:82 309.29849:118 339.28891:4094 340.29187:676		1.0345	213.119		1958	502162	1756030
	LPE19	3.66205	LPE 18:1	[M+H]+	480.306	C23H46NO7P	-5.41319	173.02168:70 339.28909:963 340.28915:124		1.03203	212.604	LPE 18:1(9Z)				207231
	LPE20	3.949	LPE 18:1	[M+H]+	480.309	C23H46NO7P	1.72806	247.23877:77 250.05457:9 265.25552:83 308.2952:978 321.27621:37 339.289:9927 339.44635:63 340.29196:2164 387.40225:9		1.0471	215.717	LPE 18:1(9E) /18:1(11E)	336	1698	358805	155
	LPE21	1.13118	LPE 18:2	[M+H]+	478.291	C23H44NO7P	-4.57879	171.46065:9 278.54538:9 306.27948:63 338.27588:202		1.03623	213.494		9	34	5427	65
	LPE22	2.223	LPE 18:2	[M-H]-	476.279	C23H44NO7P	0.440919		161.03386:9 279.22919:163	1.0455	215.439
		2.235	LPE 18:2	[M+H]+	478.29	C23H44NO7P	-4.91331	167.17981:9 296.25385:9 337.27002:197		1.0223	210.626		7	42	9513	10
	LPE23	2.412	LPE 18:2	[M+H]+	478.294	C23H44NO7P	2.61346	171.46065:9 278.54538:9 306.27948:63 338.27588:202		1.0305	212.321
	LPE24	2.797	LPE 18:2	[M+H]+	478.294	C23H44NO7P	2.34166	165.17763:104 264.2467:75 337.26718:89 338.27588:54		1.0472	215.746		12	1144	9953	7
	LPE25	4.72	LPE 19:1	[M+H]+	494.324	C24H48NO7P	0.303445	322.3175:68 353.29269:55 353.30457:471 493.41739:27		1.0723	220.731		6	10004	12787	4
		4.694	LPE 19:1	[M-H]-	492.311	C24H48NO7P	3.35155		295.26086:2089 296.2644:341	1.0732	220.947
	LPE26	5.513	LPE 20:1	[M-H]-	506.325	C25H50NO7P	0.474004		309.27908:1980 310.2811:323	1.0864	223.478
		5.528	LPE 20:1	[M+H]+	508.338	C25H50NO7P	-4.50486	275.26849:91 293.28845:114 367.3187:344		1.0797	222.086		4	2300	12461	23
	LPE27	5.871	LPE 20:1	[M-H]-	506.325	C25H50NO7P	0.474004		273.21808:9 309.27908:1106	1.0927	224.78
		5.88	LPE 20:1	[M+H]+	508.338	C25H50NO7P	-4.30814	283.31723:9 367.31879:173		1.0898	224.172		11	2	6367	8
	LPE28	5.564	LPE 22:4	[M+H]+	530.32	C27H48NO7P	-7.59913	263.64795:9 304.08835:114 367.31879:134 448.29089:9 469.26358:63		1.1061	227.263				2243.98
	LPE29	3.08	LPE O-16:2	[M+H]+	436.283	C21H42NO6P	1.60447	206.14233:9 282.27722:66		1.0105	208.738		4	97	94297	14
	LPE30	3.242	LPE O-18:3	[M+H]+	462.297	C23H44NO6P	-3.02835	175.68652:9 308.28687:82		1.0246	211.293		86	302	68660	21
	LPE31	3.568	LPE O-18:3	[M+H]+	462.297	C23H44NO6P	-3.02835	237.35429:9 308.2952:122		1.0342	213.27		634	9020	50968	609
LPG	LPG01	2.467	LPG 16:0	[M-H]-	483.272	C22H45O9P	-1.5933		150.9751:199 152.991:2821 153.99219:90 162.35693:28 196.91017:68 211.83347:55 222.22575:101 227.96745:25 245.03996:1779 246.04607:65 255.19366:102 255.23157:142513 255.32504:3042 255.34779:690 255.36801:1149 255.39835:298 255.41856:113 255.44888:207 255.47163:488 255.51714:85 255.57529:130 255.68401:1449 255.89645:70 256.11154:70 256.1824:72 256.23303:19166 256.32925:200 256.37735:105 336.32214:9…	1.0621	218.763				568674
	LPG02	2.7	LPG 16:0	[M-H]-	483.272	C22H45O9P	-1.5933		152.991:752 194.19888:9 214.47942:83 227.03004:618 238.62631:65 240.5871:85 255.22903:15554 255.32504:536 255.35033:187 255.36801:257 255.63091:59 256.23303:2176 256.37735:53 257.69321:33 387.02118:9 391.22629:185 483.27203:1112	1.066	219.46			59929.5	151770
	LPG03	2.596	LPG 18:1	[M-H]-	509.29	C24H47O9P	3.47544		152.99112:464 171.00092:43 227.03023:63 245.03767:164 281.24646:39580 281.3446:842 281.37112:284 281.39233:312 281.72141:78 282.24985:3828 283.25504:55 287.53757:20 509.28711:394	1.0852	223.212	LPG 18:1(11Z)		153787
	LPG04	2.845	LPG 18:1	[M-H]-	509.29	C24H47O9P	3.47544		152.99693:88 222.74716:121 281.24371:207 286.5408:29 509.31549:74	1.0894	224.076	LPG 18:1(11Z)	7636.43	25750.9	237007
	LPG05	2.93	LPG 18:1	[M-H]-	509.29	C24H47O9P	3.47544		152.99693:88 222.74716:121 281.24371:207 286.5408:29 509.31549:74	1.086	223.35	LPG 18:1(9Z)				11205.6
	LPG06	3.129	LPG 18:1	[M-H]-	509.287	C24H47O9P	-3.53434		152.991:281 160.10991:95 227.02528:95 281.24625:15575 281.34436:283 281.39212:174 282.24963:1982 337.8959:9 509.27243:91 509.29028:746	1.093	224.804	LPG 18:1(11E)			49030.2
PA	PA01	10.19	PA 30:0|PA 14:0_16:0	[M-H]-	619.437	C33H65O8P	0.8		227.20183:48 255.22923:262 255.23177:277 255.24947:9 256.23578:98 292.91498:9 359.14136:93 360.15503:58 392.22504:62 409.23663:74 410.35388:46 437.19501:9	1.2233	250.44		158.75	9591.18	12237.3	23968.5
	PA02	11.21	PA 32:0|PA 16:0_16:0	[M-H]-	647.467	C35H69O8P	0.6		253.2171:65 255.22923:491	1.2557	256.835		246.75	24424.3	25336	51317.4
	PA03	10.255	PA 32:1|PA 16:0_16:1	[M-H]-	645.452	C35H67O8P	3.22256		152.99107:652 205.9073:53 235.20647:99 253.21701:1056 255.23167:3849 256.23315:220 258.33347:38 281.24637:50 389.20529:86 391.22647:1685 392.22806:94 392.81082:44 407.22034:135 461.47592:9 645.45239:178	1.2491	255.499	PA 32:1|PA 16:0_16:1(9Z)	45172.8	43044.2	305487	294890
	PA04	10.403	PA 32:1|PA 16:0_16:1	[M-H]-	645.452	C35H67O8P	3.31552		152.99107:652 205.9073:53 235.20647:99 253.21701:1056 255.23167:3849 256.23315:220 258.33347:38 281.24637:50 389.20529:86 391.22647:1685 392.22806:94 392.81082:44 407.22034:135 461.47592:9 645.45239:178	1.2511	255.916	PA 32:1|PA 16:0_16:1(9E)	24938.8	50341.5	231745	240344
	PA05	9.45	PA 32:2|PA 16:1_16:1	[M-H]-	643.433	C35H65O8P	-1.98932		152.99298:108 253.21442:733 274.01334:9	1.2397	253.591	PA 32:2|PA 16:1(9Z)_16:1(9Z)	5009.25	10216.3	17170.3	8644.25
	PA06	9.587	PA 32:2|PA 16:1_16:1	[M-H]-	643.437	C35H65O8P	3.8854		152.99298:108 253.21442:733 274.01334:9	1.2418	254.024	PA 32:2|PA 16:1(9E)_16:1(9Z)	8026.75	6184.09	10891.3	5255.8
	PA07	10.95	PA 33:1|PA 16:0_17:1	[M-H]-	659.465	C36H69O8P	3.8854		152.99297:150 241.15652:44 253.21439:74 255.22905:733 256.23303:249 267.23123:709 268.23264:170 391.20441:35 391.22318:515 405.24399:65 409.23953:448 580.69537:9 659.46857:146	1.2634	258.312		1507.5	2191.01	25290.7	42503.2
	PA08	10.86	PA 33:1|PA 16:0_17:1	[M-H]-	659.465	C36H69O8P	3.8854		256.23325:69 267.23401:78 404.23257:87 409.23343:173	1.2619	258.005		1350.25	2498.53	23874.7	46871.5
	PA09	11.146	PA 34:1|PA 16:0_18:1	[M-H]-	673.484	C37H71O8P	3.7269		155.31392:10 255.22923:2412 256.23325:475 281.24646:1271 391.21722:167 391.22348:953 392.23132:270 409.23343:724 410.23856:245 417.23798:288 418.24323:254 435.25287:60 673.48016:387	1.2814	261.886	PA 34:1|PA 16:0_18:1(11Z)	13129.8	86851.7	123262
	PA10	11.32	PA 34:1|PA 16:0_18:1	[M-H]-	673.484	C37H71O8P	3.7269		155.31392:10 255.22923:2412 256.23325:475 281.24646:1271 391.21722:167 391.22348:953 392.23132:270 409.23343:724 410.23856:245 417.23798:288 418.24323:254 435.25287:60 673.48016:387	1.2812	261.841					175420
	PA11	11.396	PA 34:1|PA 16:0_18:1	[M-H]-	673.48	C37H71O8P	-2.34602		241.95287:9 253.21439:180 256.23303:231 267.22348:79 281.24625:856 282.24963:110 283.26279:169 391.22629:966 392.23102:175 408.76617:21 409.23953:414 418.25259:108 631.22852:9 673.49194:242	1.2821	262.018	PA 34:1|PA 16:0_18:1(11E)	2952	51175	71056.2
	PA12	12.01	PA 34:1|PA 16:0_18:1	[M-H]-	673.48	C37H71O8P	-2.34602		241.95287:9 253.21439:180 256.23303:231 267.22348:79 281.24625:856 282.24963:110 283.26279:169 391.22629:966 392.23102:175 408.76617:21 409.23953:414 418.25259:108 631.22852:9 673.49194:242	1.2822	262.043		834.75	7538.71	16660.2	21186.3
	PA13	10.211	PA 34:2|PA 16:1_18:1	[M-H]-	671.466	C37H69O8P	0.729747		152.99503:226 253.20955:138 253.21458:1064 254.2121:181 281.23318:57 282.24719:508 342.44037:47 389.20856:295 390.21378:90 407.22046:193 418.24643:217 434.43835:41 435.24957:784 569.23291:27 671.46661:448	1.2759	260.767	PA 34:2|PA 16:1(9Z)_18:1(11Z)	27523	48335.6	111062
	PA14	10.211	PA 34:2|PA 16:1_18:1	[M-H]-	671.466	C37H69O8P	0.729747		152.99503:226 253.20955:138 253.21458:1064 254.2121:181 281.23318:57 282.24719:508 342.44037:47 389.20856:295 390.21378:90 407.22046:193 418.24643:217 434.43835:41 435.24957:784 569.23291:27 671.46661:448	1.2759	260.767	PA 34:2|PA 16:1(9Z)_18:1(9Z)				192451
	PA15	10.343	PA 34:2|PA 16:1_18:1	[M-H]-	671.47	C37H69O8P	6.8209		152.99503:226 253.20955:138 253.21458:1064 254.2121:181 281.23318:57 282.24719:508 342.44037:47 389.20856:295 390.21378:90 407.22046:193 418.24643:217 434.43835:41 435.24957:784 569.23291:27 671.46661:448	1.2758	260.746	PA 34:2|PA 16:1(9Z/9E)_18:1(11Z/11E)	15686	90892.6	159000
	PA16	10.524	PA 34:2|PA 16:1_18:1	[M-H]-	671.466	C37H69O8P	0.819104		152.99503:226 253.20955:138 253.21458:1064 254.2121:181 281.23318:57 282.24719:508 342.44037:47 389.20856:295 390.21378:90 407.22046:193 418.24643:217 434.43835:41 435.24957:784 569.23291:27 671.46661:448	1.2753	260.641	PA 34:2|PA 16:1(9E)_18:1(11E)	2947.5	65529.1	85245.5
	PA17	10.77	PA 34:2|PA 16:1_18:1	[M-H]-	671.462	C37H69O8P	0.2		152.99503:226 253.20955:138 253.21458:1064 254.2121:181 281.23318:57 282.24719:508 342.44037:47 389.20856:295 390.21378:90 407.22046:193 418.24643:217 434.43835:41 435.24957:784 569.23291:27 671.46661:448	1.2681	259.185		183.5	7445.07	9291.06	10201.3
PC	PC01	9.54	PC 28:0|PC 14:0_14:0	[M+H]+	678.506	C36H72NO8P	-1.42961	211.49979:9 375.31024:9		1.3368	273.169		10791.4	3	5	10
	PC02	10.342	PC 30:0	[M+Na]+	728.522	C38H76NO8P	3.18454	539.36603:79 547.46289:58 670.4502:33		1.3842	282.473
		10.381	PC 30:0|PC 14:0_16:0	[M+H]+	706.538	C38H76NO8P	-0.268917	184.0759:1864 185.07726:122 450.30264:59 638.75012:9 706.54218:228		1.3642	278.536		15816	4683	74730	8885
		10.389	PC 30:0|PC 14:0_16:0	[M+HCOO]-	750.528	C38H76NO8P	-1.45231		174.30888:9 224.06602:137 227.19687:720 228.20152:69 255.23157:219 462.30157:23 633.90125:9 690.50226:439 691.51239:393	1.3912	283.728
	PC03	9.565	PC 30:1|PC 14:0_16:1	[M+HCOO]-	748.515	C38H74NO8P	2.20437		168.03795:83 225.18484:77 227.19937:889 253.21449:2478 254.21957:305 269.21527:96 281.24371:130 452.27512:225 632.44116:55 688.4928:1847 689.48901:557	1.3842	282.325	PC 30:1|PC 14:0_16:1(9Z)
		9.572	PC 30:1	[M+Na]+	726.505	C38H74NO8P	0.178939	298.66278:9 414.20667:61 472.27347:29 521.4483:111 536.47552:414 537.47614:248 543.42926:49 603.45398:44 667.4314:178 668.42883:115 683.42993:71 726.52582:110		1.3595	277.442
		9.574	PC 30:1|PC 14:0_16:1	[M+H]+	704.526	C38H74NO8P	4.32917	184.07375:26218 184.1553:534 184.17033:338 185.07726:1298 186.07916:125 404.17957:9 451.31012:20 468.30832:272 522.45648:104 704.52136:1691		1.3499	275.63		265148	658	17607	6240
	PC04	9.984	PC 31:1|PC 15:0_16:1	[M+H]+	718.537	C39H76NO8P	-1.36388	184.0759:7519 184.09093:379 185.07726:269 366.80075:9 562.08154:9 718.53284:502		1.3671	279.041	PC 31:1|PC 15:0_16:1 (Z)	74325	85	1804	3680
		9.992	PC 31:1|PC 15:0_16:1	[M+HCOO]-	762.529	C39H76NO8P	-0.550799		178.57742:9 253.21198:360 283.99799:9 478.29294:67 658.45807:40 702.50964:667 703.51172:157	1.4003	285.517
	PC05	11.441	PC 32:0	[M+Na]+	756.549	C40H80NO8P	-2.98724	369.5563:9 441.21603:62 530.71716:9 551.48938:85 553.75378:28 573.48206:209 631.79724:9 697.47729:254 756.53186:102		1.4261	290.82
		11.434	PC 32:0|PC 16:0_16:0	[M+H]+	734.572	C40H80NO8P	2.98134	184.0759:152541 184.15315:249 184.19394:701 184.2197:200 184.26479:128 184.46236:734 185.07941:2606 230.08115:9 283.25876:22 396.10214:64 478.31485:62 478.3252:1049 496.33801:1531 497.33926:332 551.50446:642 734.56732:6070		1.4048	286.627		889873	1977	221811	93124
		11.428	PC 32:0|PC 16:0_16:0	[M+HCOO]-	778.564	C40H80NO8P	0.75		224.06139:18 225.08519:66 255.22916:12573 255.34792:145 255.36562:134 256.23569:1061 259.55243:56 392.2218:65 462.2916:81 463.302:105 480.30444:139 481.31003:242 497.03839:9 718.5401:7791 718.69696:225 719.54083:2713 720.55078:257 721.31085:51 724.38483:11	1.4222	289.873
	PC06	10.44	PC 32:1	[M+Na]+	754.532	C40H78NO8P	-5.02296	206.06065:47 403.65823:9 417.2381:92 439.22171:196 547.74445:60 549.48566:1550 550.49463:459 570.28229:43 571.46893:3691 572.47137:985 695.43219:25 695.46136:2236 696.45868:647 700.4256:18 754.53662:1173		1.3942	284.314	PC 32:1|PC 16:0_16:1(9Z)
		10.441	PC 32:1|PC 16:0_16:1	[M+H]+	732.549	C40H78NO8P	-5.82892	160.41916:40 166.06517:3551 167.06744:142 183.97934:149 184.02869:253 184.0759:1033056 184.1553:10216 184.28197:1092 185.07941:25871 186.07916:143 258.10959:69 311.25449:35 313.27527:358 358.22418:9 419.25009:116 476.31058:1829 477.31564:458 478.33212:1301 479.32892:385 484.92737:11 494.31741:578 495.32718:138 496.33801:6594 496.46841:148 497.33926:1322 549.2558:21 549.48938:2262 550.49091:731 73…		1.3912	283.86		2789764	8905	333936	231586
		10.423	PC 32:1|PC 16:0_16:1	[M+HCOO]-	776.544	C40H78NO8P	-0.244674		164.90591:79 168.03999:979 169.0419:150 173.175:72 193.04591:75 216.51781:19 224.06613:2154 225.07095:98 232.50032:86 239.798:145 251.451:49 253.15411:97 253.21198:7375 253.30762:4311 253.35294:875 253.38313:467 253.43349:273 253.47881:135 253.53671:105 253.62233:71 253.66766:1493 253.91457:60 254.21706:20719 254.31287:284 254.35828:93 254.39359:63 255.22916:68268 255.32516:911 255.34538:227 255.…	1.4153	288.47
	PC07	10.594	PC 32:1|PC 16:0_16:1	[M+H]+	732.55	C40H78NO8P	-5.58321	160.41916:40 166.06517:3551 167.06744:142 183.97934:149 184.02869:253 184.0759:1033056 184.1553:10216 184.28197:1092 185.07941:25871 186.07916:143 258.10959:69 311.25449:35 313.27527:358 358.22418:9 419.25009:116 476.31058:1829 477.31564:458 478.33212:1301 479.32892:385 484.92737:11 494.31741:578 495.32718:138 496.33801:6594 496.46841:148 497.33926:1322 549.2558:21 549.48938:2262 550.49091:731 73…		1.39	283.623	PC 32:1|PC 16:0_16:1(9E)	1186688	1850	348483	19434
	PC08	9.597	PC 32:2	[M+Na]+	752.518	C40H76NO8P	-3.24244	424.31754:9 439.21841:182 498.28857:102 498.29565:121 547.47424:446 548.4776:390 561.48169:187 562.49036:341 563.49615:240 569.43652:62 569.45538:1550 570.45605:909 693.44397:1129 694.44397:443 711.46558:81 752.52197:961		1.3859	282.651	PC 32:2|PC 16:1(9Z)_16:1(9Z)
		9.598	PC 32:2|PC 16:1_16:1	[M+H]+	730.539	C40H76NO8P	1.16353	166.0611:45 184.0759:107030 184.1553:2441 184.19394:615 184.2197:238 184.46022:617 185.07726:2288 193.59503:30 281.24985:81 476.30023:63 476.31406:799 477.31219:219 494.31741:194 495.32367:371 547.46313:41 548.48505:163 730.53461:5165		1.3713	279.813		862488	194	47780	129015
		9.593	PC 32:2|PC 16:1_16:1	[M+HCOO]-	774.532	C40H76NO8P	3.55054		204.10492:84 224.06377:297 253.21449:36660 253.30762:671 253.3353:343 253.34789:202 253.66766:86 254.21706:3111 255.22411:134 259.00238:19 268.23276:91 389.20844:110 404.2547:75 460.2775:229 461.28229:119 478.29294:1437 479.2999:604 643.42908:143 693.1355:27 706.47192:124 714.51025:13025 714.66669:477 714.73431:180 715.46588:80 715.51245:5564 716.51953:428 717.4765:87 718.37903:49	1.4061	286.626
	PC09	9.742	PC 32:2|PC 16:1_16:1	[M+H]+	730.539	C40H76NO8P	0.65705	166.0611:45 184.0759:107030 184.1553:2441 184.19394:615 184.2197:238 184.46022:617 185.07726:2288 193.59503:30 281.24985:81 476.30023:63 476.31406:799 477.31219:219 494.31741:194 495.32367:371 547.46313:41 548.48505:163 730.53461:5165		1.3716	279.875	PC 32:2|PC 16:1(9Z)_16:1(9E)	236804	142	73241	26996
	PC10	9.889	PC 32:2|PC 16:1_16:1	[M+H]+	730.539	C40H76NO8P	0.999263	184.01152:25 184.0759:7472 184.15315:162 185.07726:310 212.12592:9 494.32092:53 730.26959:11 730.53033:430		1.3728	280.12	PC 32:2|PC 16:1(9E)_16:1(9E)	24107	242	55124	1259
	PC11	11.781	PC 33:0|PC 16:0_17:0	[M+H]+	748.583	C41H82NO8P	-2.76522	184.0759:3265 185.08156:87 605.5423:30 748.57007:74 748.57874:266		1.421	289.826		32819	32	1716	7433
	PC12	12.018	PC 33:0|PC 16:0_17:0	[M+H]+	748.583	C41H82NO8P	-3.25948	184.0759:1506 496.33447:32 748.57874:40		1.4208	289.791		14440	27	3023	4577
		11.993	PC 33:0|PC 16:0_17:0	[M+HCOO]-	792.579	C41H82NO8P	3.30568		255.22916:75 269.2438:125 503.55383:9 690.51508:58 732.56262:234 733.56024:155	1.4366	292.714
	PC13	10.893	PC 33:1|PC 17:0_16:1	[M+H]+	746.572	C41H80NO8P	3.58975	166.06721:87 184.0759:41285 184.1553:1005 184.17033:439 184.20682:361 184.46022:158 185.07941:971 492.35358:89 496.34152:138 497.33926:43 563.49988:138 743.72675:10 746.54181:107 746.56775:2724		1.4115	287.91	PC 33:1|PC 17:0_16:1(9Z)	443278	44	11333	26084
		10.899	PC 33:1|PC 17:0_16:1	[M+HCOO]-	790.559	C41H80NO8P	-1.84679		253.21198:138 255.22916:232 267.23135:353 269.2464:317 453.50351:55 476.31326:69 494.29221:73 564.16937:9 730.53949:833 731.54004:228	1.4295	291.278
	PC14	11.085	PC 33:1	[M+Na]+	768.548	C41H80NO8P	-4.76221	239.23691:59 313.28375:78 485.42917:63 563.50378:377 565.51056:458 566.8429:25 667.54596:64		1.4211	289.721	PC 33:1|PC 16:0_17:1 (9Z)
		11.066	PC 33:1|PC 16:0_17:1	[M+H]+	746.568	C41H80NO8P	-2.21011	166.06517:357 184.0759:50681 184.1553:1083 184.17033:473 184.19609:373 184.46021:217 185.07941:1461 288.60242:9 431.25284:54 478.32175:152 490.32361:169 491.32932:45 563.50366:252 746.56775:3366		1.4135	288.311		439500	56	8087	2534
		11.069	PC 33:1|PC 16:0_17:1	[M+HCOO]-	790.559	C41H80NO8P	-1.84679		253.21198:134 255.22662:184 257.01089:34 267.22876:1978 295.25531:66 480.30444:61 492.29718:77 659.47699:72 728.51923:52 730.53949:1161 731.54858:516 732.54126:63	1.4314	291.663
	PC15	9.981	PC 33:2|PC 16:1_17:1	[M+H]+	744.551	C41H78NO8P	-3.93524	174.26181:9 184.0759:9447 184.1553:284 185.07941:422 195.00163:280 319.4588:9 494.32797:71 508.3306:49 550.48346:206 649.70184:9 744.55518:513		1.3872	282.956		66780	63	4818	38761
	PC16	10.14	PC 33:2	[M+H]+	744.551	C41H78NO8P	-3.93524	184.07375:4928 185.0751:71 490.32361:80 575.49915:129 684.46405:55 744.54657:375		1.3937	284.291		65812	322	7680	5904
	PC17	12.681	PC 34:0	[M+Na]+	784.582	C42H84NO8P	-0.382369	415.22452:49 528.34064:48 601.50891:319 707.37067:32 725.50299:185 726.51727:115 784.58728:199		1.4493	295.36
		12.676	PC 34:0|PC 16:0_18:0	[M+H]+	762.604	C42H84NO8P	4.48465	184.0759:18802 184.19394:161 185.07941:349 443.51825:9 478.3252:53 496.34506:188 527.54834:9 616.11255:9 762.59583:942		1.4341	292.406	PC 34:1|PC 16:0_18:1(11Z)	369583	724	24566	94399
	PC18	11.33	PC 34:1|PC 16:0_18:1	[M+HCOO]-	804.577	C42H82NO8P	1.66547		147.86868:109 180.4781:58 208.60287:9 224.0685:460 235.36414:107 255.22916:31951 255.32516:662 255.34792:220 255.36813:341 256.23315:3364 257.02863:39 264.70386:93 281.24371:11371 281.34451:1252 281.36307:383 281.42407:134 281.72128:145 282.24976:4574 282.41714:49 286.70679:25 351.40625:21 391.22021:86 405.6008:87 409.24289:67 417.25076:163 462.2984:614 463.302:370 480.31137:2970 481.31003:330 48…	1.4445	294.255
		11.333	PC 34:1	[M+Na]+	782.568	C42H82NO8P	1.16284	164.25401:9 441.24261:30 577.49652:42 577.5155:444 579.53564:40 599.50098:461 600.50055:288 657.6601:9 723.48474:369 782.56354:321		1.4444	294.367
		11.35	PC 34:1|PC 16:0_18:1	[M+H]+	760.583	C42H82NO8P	-2.40604	167.06744:110 184.07375:42597 184.1553:6664 184.19394:1593 184.26263:467 184.297:194 185.07941:13861 186.07916:134 195.58958:52 247.24881:69 339.29205:129 445.26544:72 478.30447:68 478.32867:1132 479.3324:389 496.33801:2533 497.3428:500 504.33728:221 505.34659:385 521.76978:42 522.35529:1731 523.35706:450 563.49988:45 577.51575:1972 578.51965:415 760.58356:34452 760.74493:741		1.4222	289.995		3350564	4315	1329360
	PC19	11.4	PC 34:1|PC 16:0_18:1	[M+H]+	760.583	C42H82NO8P	-2.40604	167.06744:110 184.07375:42597 184.1553:6664 184.19394:1593 184.26263:467 184.297:194 185.07941:13861 186.07916:134 195.58958:52 247.24881:69 339.29205:129 445.26544:72 478.30447:68 478.32867:1132 479.3324:389 496.33801:2533 497.3428:500 504.33728:221 505.34659:385 521.76978:42 522.35529:1731 523.35706:450 563.49988:45 577.51575:1972 578.51965:415 760.58356:34452 760.74493:741		1.417	288.97	PC 34:1|PC 16:0_18:1(9Z)				572603
	PC20	11.509	PC 34:1	[M+Na]+	782.564	C42H82NO8P	-4.4469	255.21312:9 383.24173:9 415.38861:9 440.22971:64 457.19232:85 457.1991:315 475.21317:46 649.37897:9 782.49695:129		1.439	293.264	PC 34:1|PC 16:0_18:1(11E)
		11.55	PC 34:1|PC 16:0_18:1	[M+H]+	760.583	C42H82NO8P	-2.48493	184.07584:64600 184.15523:1195 184.46014:225 185.07935:1843 185.37856:58 331.62387:9 478.32849:215 496.33783:561 497.35318:73 515.31531:69 522.35504:250 577.50031:31 760.55707:54 760.58325:3436		1.4237	290.291		559034	733	523671
	PC21	10.359	PC 34:2	[M+Na]+	780.547	C42H80NO8P	-5.47049	247.12198:20 395.13947:9 417.22842:50 439.21176:77 439.22171:545 467.241:68 498.28506:63 504.33728:85 575.50293:2887 576.50513:1146 597.48517:8803 597.63208:193 598.48694:3466 599.49731:175 600.15198:20 721.47827:4762 721.63977:128 722.47705:2420 723.48071:179 770.94812:55 780.54749:5723		1.4193	289.277	PC 34:2|PC 16:1(9Z)_18:1(11Z)
		10.365	PC 34:2|PC 16:1_18:1	[M+H]+	758.565	C42H80NO8P	-6.03768	184.07368:89683 184.15523:3060 184.19173:825 184.21964:313 184.26257:123 184.28189:143 184.46014:968 185.07935:3431 237.22514:30 311.26553:74 417.24118:39 468.78403:9 476.31042:522 494.32425:470 504.34775:348 522.35504:1403 523.35687:419 575.47614:54 575.49512:498 758.56494:8112 758.7348:222		1.4067	286.854		818255	5537	976474
		10.366	PC 34:2|PC 16:1_18:1	[M+HCOO]-	802.561	C42H80NO8P	0.161982		158.3698:9 168.0359:86 192.14169:36 206.06163:98 220.2359:20 224.06612:856 253.13397:94 253.21449:108010 253.30762:1978 253.35292:691 253.3781:238 253.42088:81 253.43349:131 253.45865:131 253.53168:91 253.66766:843 253.97504:106 254.21706:10173 254.31287:102 254.85789:54 255.22157:366 255.71448:87 256.25089:40 280.72415:36 281.24637:48126 281.34451:778 281.39224:435 281.72394:149 282.24976:4502 2…	1.4418	293.715
	PC22	10.41	PC 34:2|PC 16:1_18:1	[M+H]+	758.565	C42H80NO8P	0.161982	166.06517:3076 175.57761:119 183.73485:101 184.0759:1472113 184.1553:10028 184.19394:2237 184.28197:1145 184.46236:6162 185.07941:25513 186.07916:216 237.22281:43 247.24135:100 265.25562:108 321.27917:22 339.29205:250 417.23489:109 418.24997:146 476.31406:2850 477.31909:311 494.32092:934 495.32718:134 504.34439:1797 505.35013:469 522.35529:11757 522.48901:396 523.35706:2030 531.47552:9 575.50293:…		1.406	286.7	PC 34:2|PC 16:1(9Z)_18:1(9Z)				657534
	PC23	10.52	PC 34:2|PC 16:1_18:1	[M+HCOO]-	802.56	C42H80NO8P	-0.373804		224.06377:145 253.21449:18163 253.30762:422 253.33028:151 253.3504:115 254.21706:1715 255.23167:234 258.25723:10 267.23135:700 268.23276:350 279.22116:70 281.24637:3633 282.2471:710 283.2496:167 365.84039:9 435.24283:61 460.28427:354 478.28946:225 480.31137:92 483.27225:104 488.3158:354 490.32022:51 495.27008:48 506.32559:1653 507.32599:467 508.33096:32 671.46228:115 733.50031:505 734.50708:1537 …	1.4426	293.885	PC 34:2|PC 16:1(9Z/9E)_18:1(11Z/11E)
		10.53	PC 34:2	[M+Na]+	780.552	C42H80NO8P	0.550893	435.79755:9 440.22336:87 575.48773:95 575.49536:252 577.50812:66 597.48517:1169 598.49084:414 714.1767:33 721.47827:672 722.46857:269 780.47681:61 780.55634:418		1.4338	292.226
		10.541	PC 34:2|PC 16:1_18:1	[M+H]+	758.57	C42H80NO8P	0.158193	184.07584:45040 184.15523:1124 184.19173:319 184.4623:179 185.07935:816 445.26193:45 476.30695:76 477.32584:92 495.33054:92 504.34421:197 522.34424:31 523.36047:170 700.32904:87 758.56494:2150		1.4063	286.756		92053	1452	1309140
	PC24	10.694	PC 34:2|PC 16:1_18:1	[M+H]+	758.57	C42H80NO8P	0.158193	166.06517:954 184.0759:188380 184.1553:3271 184.19394:747 184.21754:291 184.26479:218 185.07941:4387 195.00385:114 247.24384:57 339.28912:162 385.25107:9 476.31058:380 477.31909:142 504.33728:256 521.35437:55 522.35522:1601 523.35345:401 575.50293:518 758.56958:8307 758.73511:350		1.4122	287.973	PC 34:2|PC 16:1(9E)_18:1(11E)	174845	737	404348
	PC25	9.951	PC 34:3	[M+H]+	756.554	C42H78NO8P	0.158614	184.07375:1581 185.08156:82 478.32867:36 756.55389:213		1.3887	283.185		24343	120	2183	388
	PC26	10.066	PC 34:3	[M+H]+	756.554	C42H78NO8P	-0.317228	184.0759:1228 311.55875:9 504.35504:30 755.53186:41 756.55829:117		1.4042	286.358		20627	111	5792	755
	PC27	11.716	PC 35:1	[M+H]+	774.602	C43H84NO8P	1.65246	184.07588:2035 740.69739:46 774.59753:183		1.4342	292.342		21827	43	4401	21273
	PC28	10.852	PC 35:2|PC 17:1_18:1	[M+H]+	772.587	C43H82NO8P	2.6146	184.0759:2919 185.07726:206 418.42142:9 490.31308:88 768.3855:22 772.59155:305		1.4238	290.247
		10.864	PC 35:2|PC 17:1_18:1	[M+HCOO]-	816.576	C43H82NO8P	-0.146955		209.02101:37 253.21442:172 255.13055:110 256.23306:298 267.22867:211 281.23038:77 281.24628:1239 282.24701:104 362.40015:9 395.63031:95 465.27481:82 493.31161:74 747.40332:11 747.52441:608 748.5235:2393 749.53192:382 750.51068:88 756.55334:475 758.56854:32	1.4494	295.169		40871	15	3005	60397
	PC29	11.03	PE 35:2|PE 17:1_18:1	[M+H]+	772.583	C43H82NO8P	-3.00291	184.0759:5681 185.07941:126 186.62328:22 433.18637:46 522.35162:148 772.58276:859		1.4271	290.902		106841	16	11795	10261
	PC30	14.228	PC 36:0	[M+H]+	790.629	C44H88NO8P	-4.17388	185.08154:144 467.26831:56 733.48737:9 790.62415:193		1.465	298.522					11774.4
	PC31	12.532	PC 36:1	[M+H]+	788.615	C44H86NO8P	-1.50897	184.07588:22476 184.15529:729 184.17245:191 185.07939:871 491.37836:53 506.35684:108 524.36707:198 788.61517:1767		1.45084	295.644		22757	400	13483
	PC32	12.621	PC 36:1	[M+Na]+	810.593	C44H86NO8P	-6.32866	605.55396:116 627.53082:215 751.50262:20 751.52429:160 810.58868:94		1.4619	297.767
		12.581	PC 36:1|PC 18:0_18:1	[M+H]+	788.615	C44H86NO8P	-1.54701	184.07588:22476 184.15529:729 184.17245:191 185.07939:871 491.37836:53 506.35684:108 524.36707:198 788.61517:1767		1.4503	295.532	PC 36:1|PC 18:0_18:1(9Z)				267568
		12.611	PC 36:1|PC 18:0_18:1	[M+HCOO]-	832.606	C44H86NO8P	-2.12585		281.24628:1766 282.24701:224 283.26019:2127 284.26715:479 287.12994:39 417.24097:49 490.32709:48 506.32187:194 772.58765:2638 773.58575:1107 774.59326:172 823.27301:23	1.471	299.489
	PC33	11.25	PC 36:2	[M+Na]+	808.581	C44H84NO8P	-1.80563	223.50713:9 436.89447:9 525.45062:65 565.50665:223 625.50775:41 697.47754:69 749.50079:242 808.57703:107		1.4522	295.794	PC 36:2|PC 18:1(11Z)_18:1(11Z)
		11.25	PC 36:2|PC 18:1_18:1	[M+HCOO]-	830.59	C44H84NO8P	-2.20325		224.06613:94 281.24371:1664 282.2471:454 284.78741:31 309.27646:120 488.30881:49 506.31491:71 506.33627:143 770.57166:1971 771.57721:245	1.4657	298.415
		11.263	PC 36:2|PC 18:1_18:1	[M+H]+	786.6	C44H84NO8P	-1.4747	183.9257:65 184.0759:21932 184.1553:743 184.19394:191 184.29269:90 185.07941:490 476.31058:22 504.34793:162 522.34802:77 523.35706:145 589.52808:84 785.20764:20 786.59552:2155		1.4443	294.317		171501	9371	140478
	PC34	11.37	PC 36:2|PC 18:1_18:1	[M+H]+	786.6	C44H84NO8P	-1.4747	183.9257:65 184.0759:21932 184.1553:743 184.19394:191 184.29269:90 185.07941:490 476.31058:22 504.34793:162 522.34802:77 523.35706:145 589.52808:84 785.20764:20 786.59552:2155		1.441	293.66	PC 36:2|PC 18:1(9Z)_18:1(9Z)				744892
	PC35	11.376	PC 36:2	[M+Na]+	808.581	C44H84NO8P	-1.50881	223.50713:9 436.89447:9 525.45062:65 565.50665:223 625.50775:41 697.47754:69 749.50079:242 808.57703:107		1.46	297.375	PC 36:2|PC 18:1(11Z)_18:1(11E)
		11.39	PC 36:2|PC 18:1_18:1	[M+HCOO]-	830.59	C44H84NO8P	-2.13101		281.24628:16610 281.34708:231 281.37094:139 281.39218:136 282.24969:1822 283.82471:22 417.2345:140 433.57162:9 488.31564:317 489.31912:142 506.32901:880 507.32941:258 598.30707:11 699.50317:76 755.03174:81 770.57141:14001 770.73383:259 770.76898:180 770.80847:113 771.57257:4554 772.57007:208 773.4538:39 781.97845:23 830.60358:66	1.4674	298.755
		11.391	PC 36:2|PC 18:1_18:1	[M+H]+	786.6	C44H84NO8P	-1.01703	184.03291:37 184.07582:6676 185.07935:511 488.39551:9 504.35129:112 522.34784:107 602.50995:56 785.39795:52 786.59521:633		1.4399	293.43		4529	49235	111156
PE	PE01	8.016	PE 24:0	[M+H]+	580.396	C29H58NO8P	-1.37837	314.28091:59 439.37723:823 472.87833:9		1.1966	245.332		8	7632	237	11
		7.885	PE 24:0|PE 12:0_12:0	[M-H]-	578.385	C29H58NO8P	3.69997	256.23325:72 418.14941:25		1.1753	240.99
	PE02	6.946	PE 24:0|PE 12:0_12:0	[M+Na]+	600.361	C29H56NO8P	3.2	311.25458:54 410.2728:45 413.20624:107 437.36087:991 438.367:314 459.34283:455 460.3468:406 543.15662:38 557.3219:251 558.34174:44		1.1804	241.827
		6.946	PE 24:1	[M+H]+	578.379	C29H56NO8P	-5.06586	219.21239:66 280.26379:42 400.20792:9 437.36047:817 438.36661:139		1.1635	238.569		39	14794	426	9
	PE03	8.889	PE 26:0	[M+H]+	608.429	C31H62NO8P	1.49566	198.18626:79 211.21011:173 285.25085:78 359.22186:62 467.40524:1602 467.5386:212 468.41113:1675 493.41769:56		1.2367	253.288		16	15846.7	80	15
		8.89	PE 26:0|PE 12:0_14:0	[M-H]-	606.415	C31H62NO8P	1.81394		171.13524:3629 172.14217:117 184.22369:77 186.90575:12 196.03459:234 199.16682:12979 199.25163:195 200.17239:689 212.10056:141 227.19926:11097 227.32324:58 228.20392:358 241.21301:69 255.23157:2138 256.23557:622 295.04056:9 350.20947:79 396.2124:51 406.23465:129 424.24094:69 434.26334:97 452.27493:54 453.29117:70	1.2062	247.056
	PE04	8.006	PE 26:1	[M+H]+	606.414	C31H60NO8P	2.22621	295.63074:9 465.38263:141 465.39288:840		1.2038	246.57	PE 26:1|PE 10:0_16:1(9Z)	193	8280	126	31
		7.995	PE 26:1|PE 10:0_16:1	[M-H]-	604.4	C31H60NO8P	1.91926	173.14787:49 196.0368:184 225.18475:367 227.35185:10 235.20151:81 253.21439:2645 254.21947:721 258.57233:9 281.24625:1353 282.24963:331 340.14963:44 368.17603:70 568.65161:27		1.1984	245.48
	PE05	9.738	PE 28:0	[M+Na]+	658.439	C33H66NO8P	-4.26765	332.24622:9 347.17422:63 415.22101:136 495.43954:820 496.44342:349 502.95615:23 517.42133:538 615.40173:149		1.3051	266.852
		9.746	PE 28:0|PE 12:0_16:0	[M+H]+	636.461	C33H66NO8P	2.01112	183.17345:255 226.21793:239 239.23425:215 257.20813:196 269.65796:9 283.29053:62 313.27505:341 357.29056:9 493.92331:22 495.43954:21111 495.56979:451 495.63318:178 496.44342:3195 497.45535:60 499.41165:27 521.45154:76		1.2721	260.292		13941	88376	11029	102
	PE06	8.932	PE 28:1	[M+Na]+	656.423	C33H64NO8P	-4.37216	359.15591:64 413.19983:194 485.32812:86 493.42474:695 494.43008:135 505.64899:19 515.4054:903 579.39136:38 613.38324:304 656.42395:141		1.2756	260.829	PE 28:1|PE 12:0_16:1(9Z)
		8.924	PE 28:1|PE 12:0_16:1	[M-H]-	632.429	C33H64NO8P	-0.395301		196.03252:102 199.16473:483 200.17255:194 253.21207:627 253.33287:135 254.21965:1614 279.12085:22 281.24646:170 282.25781:83 376.22458:99 396.19067:30 396.21585:303 432.25244:123 589.39386:76 632.42944:608	1.2279	251.265		35628	96707	4939	432
		8.932	PE 28:1|PE 12:0_16:1	[M+H]+	634.444	C33H64NO8P	-0.8669	173.13412:75 183.17361:309 201.19243:57 211.20781:84 237.218:161 237.22287:872 257.20837:51 280.26141:206 281.26849:233 283.22156:41 311.25739:524 337.17737:198 493.42474:40352 493.55826:634 493.58286:367 494.42657:5266		1.2386	253.45
	PE07	9.078	PE 28:1|PE 12:0_16:1	[M-H]-	632.433	C33H64NO8P	5.29703		151.56641:52 163.42467:81 171.13524:215 176.45139:114 196.03459:617 199.16458:364 199.25163:215 199.28513:47 200.17017:1216 202.42961:21 253.21439:25566 253.31001:663 253.33015:229 253.36288:192 253.55675:51 254.21442:366 267.23123:81 281.24625:2102 282.24698:587 284.36044:11 335.16888:58 378.2023:304 379.20862:121 396.1998:89 396.21555:799 400.7392:19 450.25931:41 478.29272:85 501.79501:9 632.43…	1.229	251.497	PE 28:1|PE 12:0_16:1(9E)
		9.084	PE 28:1|PE 12:0_16:1	[M+H]+	634.444	C33H64NO8P	-0.283713	173.13412:75 183.17361:309 201.19243:57 211.20781:84 237.218:161 237.22287:872 257.20837:51 280.26141:206 281.26849:233 283.22156:41 311.25739:524 337.17737:198 493.42474:40352 493.55826:634 493.58286:367 494.42657:5266		1.2564	257.096		731	27339	5364	136
	PE08	10.188	PE 29:0|PE 13:0_16:0	[M+H]+	650.476	C34H68NO8P	0.384334	207.21346:73 254.25156:150 268.26266:105 299.25903:82 380.26913:118 509.45468:13513 509.59033:306 510.45834:3625		1.2926	264.352		1822	2597	1920	99
		10.1665	PE 29:0|PE 13:0_16:0	[M-H]-	648.461	C34H68NO8P	0.308423		171.51404:9 213.17979:185 214.18771:140 227.19688:84 255.22905:301 392.22476:25 410.22864:55 452.27829:151 622.5968:9	1.25601	256.89
	PE09	9.49205	PE 29:1	[M+H]+	648.457	C34H66NO8P	-4.93477	209.19214:73 233.22758:91 294.2728:76 294.28094:198 295.28845:64 325.28055:151 507.43958:11655 507.57144:177 508.44128:2525 536.33276:32		1.25884	257.468		3587	6409	436	64
		9.485	PE 29:1|PE 12:0_17:1	[M-H]-	646.445	C34H66NO8P	0		196.03902:118 197.15436:94 199.16681:3922 200.17239:331 211.1665:463 224.65111:24 225.18237:3347 226.18494:229 227.20164:293 237.18472:83 241.21547:1074 243.25343:9 255.22905:141 267.23123:24525 267.3269:489 267.35016:197 267.37085:143 267.50015:83 268.23264:1357 281.24625:61 295.26605:301 363.20438:72 378.20844:258 382.20166:47 396.21555:885 397.22034:122 404.22272:52 423.23502:137 434.26993:58 …	1.2445	254.555
	PE10	10.473	PE 30:0	[M+H]+	664.488	C35H70NO8P	-4.37929	193.19696:92 221.22879:128 239.23691:396 270.27933:69 313.27817:73 437.17896:47 523.46942:9245 523.49835:369 523.60693:241 523.64673:71 524.47589:1852 555.34833:20		1.30507	266.791				5242.26
	PE11	10.6824	PE 30:0|PE 14:0_16:0	[M+H]+	664.492	C35H70NO8P	1.79084	207.52534:9 211.3847:45 254.24887:219 285.24265:306 313.26956:38 314.27539:47 360.90234:9 439.19501:82 439.20496:474 495.26715:2121 496.26736:1589 523.47266:11052 523.49799:572 523.60657:467 524.47559:2998 525.48303:84 539.8584:23 551.32599:3212 552.32916:2751 553.33331:871 607.38062:139 607.39227:1479 608.39062:1566 609.39758:484 631.24078:9 663.45294:192 664.45966:204		1.31348	268.509		99	380	69423	7807
		10.6642	PE 30:0|PE 14:0_16:0	[M-H]-	662.474	C35H70NO8P	-4.55865		181.25865:44 196.03467:387 227.19936:16275 227.28757:545 227.33287:184 227.59761:58 228.20161:2339 255.23167:5602 256.23315:777 283.26291:100 406.23483:178 424.24435:250 434.25693:42 434.27341:201 452.27847:892 453.28799:240 542.54968:36 662.44891:61 662.48151:1100	1.26437	258.487
	PE12	9.761	PE 30:1	[M+Na]+	684.455	C35H68NO8P	-3.30188	164.00877:431 211.20302:32 333.854:9 413.19943:154 495.24942:9 521.4552:2446 522.45978:974 527.6134:20 543.43628:3304 544.4397:769 561.44757:59 599.47754:9 641.41479:1261 642.40863:213 684.45532:677		1.3196	269.598	PE 30:1|PE 14:0_16:1(9Z)
		9.774	PE 30:1|PE 14:0_16:1	[M+H]+	662.479	C35H68NO8P	5.9021	179.1436:120 193.19678:247 211.20763:3207 212.21101:567 216.06467:167 219.21237:1068 227.20387:66 237.22266:4126 238.22495:791 247.41531:51 254.24881:690 259.272:9 265.2529:168 269.24774:52 281.26559:269 285.24258:1859 293.24509:53 311.25708:1984 312.25967:661 321.27896:45 365.20282:52 390.23404:69 390.24652:44 426.26132:234 437.27115:41 521.4552:219540 521.55267:182 521.58881:3040 521.65387:1360…		1.2808	261.839		323364	874445	100327	21283
		9.767	PE 30:1|PE 14:0_16:1	[M-H]-	660.464	C35H68NO8P	5.1782		165.16196:67 196.03474:1928 197.04572:108 199.16251:116 216.87173:61 225.18256:2625 226.18512:421 226.79439:117 227.19707:28446 227.28764:869 227.30434:341 227.4808:91 227.62633:88 227.7886:48 228.20171:2897 230.02573:91 253.03593:95 253.12903:83 253.21458:155639 253.30769:3133 253.35049:825 253.36559:504 253.38071:362 253.43356:176 253.45622:222 253.60226:74 253.66776:1227 254.09612:125 254.2171…	1.2589	257.385
	PE13	9.963	PE 30:1|PE 14:0_16:1	[M+H]+	662.475	C35H68NO8P	-0.271708	191.17732:54 209.18967:199 237.22021:73 252.23018:354 253.23598:68 295.2637:23 418.26587:54 521.4552:13456 521.59247:265 522.45612:2415 523.46527:78		1.2927	264.269	PE 30:1|PE 14:0_16:1(9E)	12933	68620	75921	2348
	PE14	10.2801	PE 30:1	[M+H]+	662.476	C35H68NO8P	0.120759	239.23431:80 283.22406:85 494.25391:53 520.43726:88 521.45532:545		1.30367	266.521		1939	4543	5947	138
	PE15	9.055	PE 30:2|PE 14:1_16:1	[M-H]-	658.446	C35H66NO8P	1.21498		196.03459:407 197.15215:286 214.04655:99 225.16814:110 225.18475:7128 226.18494:600 228.01045:20 253.21439:5762 254.21947:916 279.2316:104 281.24625:422 282.25229:148 353.63895:9 404.21957:126 422.22385:18 422.23358:294 432.25214:126 450.26266:334 609.6123:9 658.44562:466	1.2486	255.285	PE 30:2|PE 14:1 (Z)_16:1 (9Z)
		9.058	PE 30:2	[M+Na]+	682.442	C35H66NO8P	-0.351678	385.17355:43 519.4314:94 519.4386:304 541.42175:527 542.42328:283 559.42987:76 639.39807:232 682.42566:76		1.2896	263.478
		9.059	PE 30:2	[M+H]+	660.458	C35H66NO8P	-3.42186	193.15739:23 209.18756:230 237.22044:155 252.23293:141 280.25876:50 283.22424:284 341.20898:206 427.40869:38 519.4386:12463 519.57916:242 520.44482:2379 521.44843:68 526.36121:88		1.2686	259.376		14395	57476	9595	1329
	PE16	9.208	PE 30:2	[M+H]+	660.458	C35H66NO8P	-2.86164	163.89339:9 237.22272:63 496.11935:9 499.3941:48 519.44183:718		1.2579	257.18	PE 30:2|PE 14:1 (Z)_16:1 (9E)/PE 30:2|PE 14:1 (E)_16:1 (9Z)	4587	13402	6550	789
	PE17	9.496	PE 30:2|PE 14:1_16:1	[M-H]-	658.446	C35H66NO8P	0.926425		224.168:48 225.18256:318 227.19469:84 253.21207:1565 254.21713:124 256.23578:79 420.18594:62 658.44611:190	1.2534	256.271	PE 30:2|PE 14:1 (E)_16:1 (9E)
		9.498	PE 30:2	[M+H]+	660.458	C35H66NO8P	-3.42186	194.44972:9 252.2327:66 491.72525:9 519.43811:1920 520.44434:502 547.47388:107		1.2727	260.2		3327	21499	2197	37
	PE18	10.963	PE 31:0|PE 15:0_16:0	[M-H]-	676.495	C36H72NO8P	4.50855		227.19698:101 241.2131:3113 242.2187:335 255.22916:971 359.87585:10 420.25064:59 438.25693:147 452.28186:298 676.49146:268	1.2784	261.246
		10.968	PE 31:0|PE 15:0_16:0	[M+H]+	678.506	C36H72NO8P	-1.25275	239.23447:21 239.24181:82 313.27255:123 537.48724:2149 538.48883:670 605.37512:57		1.3358	272.967		6024	6390	11699	177
	PE19	11.16	PE 31:0|PE 15:0_16:0	[M-H]-	676.491	C36H72NO8P	-1.25648		227.19698:101 241.2131:3113 242.2187:335 255.22916:971 359.87585:10 420.25064:59 438.25693:147 452.28186:298 676.49146:268	1.2817	261.929
		11.171	PE 31:0|PE 15:0_16:0	[M+H]+	678.506	C36H72NO8P	-1.51804	207.20889:124 221.22644:208 221.23116:55 225.22246:876 226.22527:109 254.24652:73 285.24551:39 299.25629:382 313.27255:316 393.12677:22 393.23969:273 454.21808:57 537.48724:52441 537.62292:1106 537.65228:419 538.14386:124 538.48883:13659 539.49127:151 565.32629:27 565.34509:103		1.3305	271.874		27740	3478	16934	257
		11.176	PE 31:0	[M+Na]+	700.488	C36H72NO8P	-0.613857	345.90234:9 388.19025:45 537.47223:50 559.46692:84		1.3583	277.376
	PE20	10.0583	PE 31:1|PE 15:0_16:1	[M+H]+	676.488	C36H70NO8P	-4.15379	219.21252:38 237.22037:86 494.10291:9 535.47217:2448 536.47552:509		1.30227	266.122	PE 31:1|PE 15:0_16:1 (Z)	19845	3836	5517	4045
		10.055	PE 31:1|PE 15:0_16:1	[M-H]-	674.478	C36H70NO8P	1.36402		241.20821:68 241.21558:369 253.21449:1511 254.21706:471 265.5304:10 338.58826:9 420.25064:56 438.27017:158 674.47754:381	1.2733	260.228
	PE21	10.204	PE 31:1|PE 15:0_16:1	[M-H]-	674.478	C36H70NO8P	1.36402		163.26505:107 183.19707:62 223.20529:86 235.20161:96 241.21558:4625 241.34331:74 242.21625:450 253.21449:20312 253.30762:328 253.35292:119 254.21957:1848 255.22157:136 267.2236:51 281.24637:69 420.25064:212 421.48996:19 432.25562:173 434.27011:93 438.26355:691 439.28049:133 450.26285:209 524.35724:127 674.47754:1723	1.2774	261.05	PE 31:1|PE 15:0_16:1(9Z)
		10.209	PE 31:1|PE 15:0_16:1	[M+H]+	676.488	C36H70NO8P	-4.06509	187.1487:59 219.20782:22 225.22002:156 237.22037:334 268.26001:45 280.26132:506 294.27814:53 299.25348:119 300.26398:77 311.25729:234 325.27191:52 535.47217:16324 535.61127:444 535.64056:196 535.66986:218 536.47552:6180 537.47614:366 549.33734:79 549.48566:755		1.2969	265.016		150630	57661	14496	7222
		10.221	PE 31:1	[M+Na]+	698.472	C36H70NO8P	-1.47465	164.00893:290 427.21906:93 527.36688:36 535.47235:1301 536.47198:664 557.45258:1244 590.95776:13 655.43146:707 656.44019:134 681.43848:59 698.47229:321		1.3327	272.17
	PE22	10.3607	PE 31:1	[M+H]+	676.492	C36H70NO8P	1.46343	179.19456:63 195.17621:55 209.15782:84 211.20781:1160 212.21121:181 233.22516:76 239.23936:37 251.23915:547 254.244:84 268.26526:114 280.26404:91 285.23749:67 294.27551:196 294.28094:866 298.24203:49 313.27536:69 325.27484:949 353.30481:112 408.24734:121 535.47235:107120 535.60779:969 535.64435:391 535.67731:485 536.12769:161 536.47565:24018 536.61121:335 537.48358:93		1.30367	266.409	PE 31:1|PE 14:0_17:1 (Z)/PE 31:1|PE 15:0_16:1(9E)	31584	127492	9573	507
		10.3449	PE 31:1|PE 14:0_17:1	[M-H]-	674.477	C36H70NO8P	1.15645		196.03253:83 225.18256:81 227.19707:3856 228.19933:414 239.19604:173 241.21074:75 253.20955:55 256.23578:171 267.22885:12475 267.32452:252 267.34518:110 267.37881:122 268.23285:2054 283.22308:89 406.22858:97 419.2561:44 424.24777:829 425.24509:111 464.2796:205 674.47778:1261	1.2769	260.955
		10.347	PE 31:1	[M+Na]+	698.472	C36H70NO8P	-2.09027	164.00893:290 427.21906:93 527.36688:36 535.47235:1301 536.47198:664 557.45258:1244 590.95776:13 655.43146:707 656.44019:134 681.43848:59 698.47229:321		1.335	272.637
	PE23	9.427	PE 31:2	[M+H]+	674.474	C36H68NO8P	-2.07569	371.07834:9 533.4574:171		1.2652	258.561		1388	298	730	2769
	PE24	9.58	PE 31:2	[M+H]+	674.474	C36H68NO8P	-2.07569	191.17969:75 195.18285:83 252.22539:68 325.26627:67 533.45752:6398 534.45898:1265		1.2904	263.704		6949.9	3744.7
		9.596	PE 31:2|PE 15:1_16:1	[M-H]-	672.463	C36H68NO8P	2.26035		239.19841:85 253.20947:157 253.21703:341 267.22876:359 436.24637:64 672.46252:133	1.2673	259.001
	PE25	11.1454	PE 32:0|PE 16:0_16:0	[M+H]+	692.519	C37H74NO8P	-4.64967	225.32671:9 237.22266:205 265.25287:105 311.25708:56 466.8681:9 550.48309:405 551.4967:212 577.51917:3390 578.51929:971		1.3401	273.728		24213	19290	3745	6411
	PE26	11.5217	PE 32:0|PE 16:0_16:0	[M+H]+	692.523	C37H74NO8P	1.27072	205.72469:10 271.08847:9 283.27463:50 530.40021:9 551.4931:83 552.51508:102		1.33029	271.724		5223	176	4244	1405
	PE27	11.763	PE 32:0|PE 16:0_16:0	[M+H]+	692.523	C37H74NO8P	1.1552	205.56819:44 211.24216:88 221.2263:318 239.23676:5064 240.24084:723 254.24887:51 257.24878:73 282.27988:2916 283.28262:414 296.26752:59 313.27237:2774 314.27817:323 393.23001:84 418.26273:23 419.25964:102 476.71091:38 551.50055:109590 551.60083:235 551.64172:2041 551.70483:689 551.86835:105 552.16937:824 552.50763:21202 552.6452:627 552.71582:88 553.50446:119 558.41241:30		1.3365	272.997		293722	163308	674738	18229
		11.771	PE 32:0|PE 16:0_16:0	[M-H]-	690.511	C37H74NO8P	4.6922		189.56813:59 196.03253:1025 212.45786:47 224.9192:87 237.21902:288 254.93373:74 255.08022:72 255.15346:102 255.22925:135847 255.32526:2502 255.36823:1049 255.39854:500 255.4491:233 255.47185:523 255.55273:95 255.57802:56 255.6842:1976 255.81319:92 255.89413:76 256.08896:77 256.14719:70 256.23325:30452 256.3269:235 256.3725:143 256.70178:55 257.23413:126 257.45737:36 266.81537:9 275.65997:87 283.2…	1.2975	265.041
	PE28	10.542	PE 32:1	[M+Na]+	712.487	C37H72NO8P	-2.73689	164.01083:77 378.72211:9 532.88379:9 549.48541:442 568.31964:10 571.46875:535 572.47119:304 668.10144:9 670.45428:159 712.49084:169		1.3483	275.246	PE 32:1|PE 14:0_18:1(11Z)
		10.546	PE 32:1|PE 14:0_18:1	[M-H]-	688.497	C37H72NO8P	6.47792		196.03236:439 227.19687:25216 227.28746:606 227.30415:271 227.37331:85 227.62614:155 228.20152:2893 229.3329:104 230.04953:45 235.29367:96 253.21439:657 260.76645:22 281.24622:12903 281.45578:44 282.24963:2678 293.62973:35 364.4924:21 404.25452:125 406.23465:250 424.25067:292 426.0408:23 430.71805:88 460.27386:145 478.23392:23 478.29617:1439 479.2962:571 688.46759:89 688.49249:3896 688.84106:56	1.2881	263.132
		10.549	PE 32:1|PE 14:0_18:1	[M+H]+	690.51	C37H72NO8P	4.95288	216.19966:85 219.21249:432 221.27342:133 237.22279:2237 238.22264:158 239.23683:1353 265.25046:84 280.00452:88 280.26395:1058 282.27997:343 283.32263:57 308.29807:203 311.26007:1289 312.26266:306 313.27246:843 314.27548:237 391.22223:106 393.23328:58 436.28302:89 549.4856:110841 549.62653:2004 549.65619:763 549.68951:609 549.73035:314 550.1532:709 550.49084:30142 550.62817:633 550.66156:121 550.6…		1.3165	268.926		41145.3	179797	248015
	PE29	10.6644	PE 32:1|PE 16:0_16:1	[M+H]+	690.506	C37H72NO8P	-0.68066	216.19966:85 219.21249:432 221.27342:133 237.22279:2237 238.22264:158 239.23683:1353 265.25046:84 280.00452:88 280.26395:1058 282.27997:343 283.32263:57 308.29807:203 311.26007:1289 312.26266:306 313.27246:843 314.27548:237 391.22223:106 393.23328:58 436.28302:89 549.4856:110841 549.62653:2004 549.65619:763 549.68951:609 549.73035:314 550.1532:709 550.49084:30142 550.62817:633 550.66156:121 550.6…		1.30507	266.587	PE 32:1|PE 14:0_18:1(9Z)				234572
	PE30	10.688	PE 32:1	[M+Na]+	712.487	C37H72NO8P	-2.40004	164.01096:114 401.24048:67 433.24246:62 482.04086:9 549.48578:826 550.49103:435 571.46155:248 572.47156:396 669.42712:24 669.44763:321 694.28998:9 712.48706:247		1.3536	276.331
		10.701	PE 32:1|PE 16:0_16:1	[M+H]+	690.51	C37H72NO8P	5.12667	216.19966:85 219.21249:432 221.27342:133 237.22279:2237 238.22264:158 239.23683:1353 265.25046:84 280.00452:88 280.26395:1058 282.27997:343 283.32263:57 308.29807:203 311.26007:1289 312.26266:306 313.27246:843 314.27548:237 391.22223:106 393.23328:58 436.28302:89 549.4856:110841 549.62653:2004 549.65619:763 549.68951:609 549.73035:314 550.1532:709 550.49084:30142 550.62817:633 550.66156:121 550.6…		1.3184	269.301		616827	124704	534518
	PE31	10.6903	PE 32:1|PE 16:0_16:1	[M+H]+	690.506	C37H72NO8P	-0.825481	219.21004:146 239.23914:145 280.26379:187 311.25708:89 371.98355:9 549.18872:20 549.48529:4740 549.65582:88 549.68921:97 550.48682:1538 568.41376:9		1.35552	276.892		72701.9	30396.1
	PE32	10.842	PE 32:1|PE 16:0_16:1	[M-H]-	688.489	C37H72NO8P	-5.31596		151.66577:43 196.03467:1176 200.87341:121 222.09149:108 251.13763:62 253.21449:133829 253.30762:2432 253.32774:592 253.3504:666 253.38062:228 253.43347:108 253.4939:120 253.65002:70 253.66766:956 253.73567:103 254.01788:146 254.15149:64 254.21704:9313 254.31033:140 254.34061:67 254.6913:57 255.22916:33339 255.32516:886 255.34538:229 255.36813:325 256.23315:3688 256.80811:56 261.75836:11 281.24106…	1.2964	264.825	PE 32:1|PE 16:0_16:1(9Z)
		10.893	PE 32:1	[M+Na]+	712.487	C37H72NO8P	-2.65267	164.00888:754 220.21359:67 333.25049:26 415.22452:115 417.52893:20 431.21671:56 549.45227:52 549.48566:3451 550.49091:1083 570.18408:41 571.46893:3772 572.46759:1314 589.47437:10 634.66321:9 669.44745:1633 670.45453:466 683.79382:10 712.47424:57 712.48267:730		1.3639	278.432
		10.898	PE 32:1|PE 16:0_16:1	[M+H]+	690.511	C37H72NO8P	5.57562	237.22044:426 239.23936:582 251.23665:49 280.25876:90 311.25458:241 313.27536:291 548.78528:55 549.48578:27820 549.62671:785 549.65265:275 549.69342:217 550.15338:95 550.49103:4747 551.50092:67 553.20343:19		1.3152	268.66		1972243	468558	205934	4094
	PE33	9.792	PE 32:2|PE 16:1_16:1	[M-H]-	686.478	C37H70NO8P	1.87916		174.0376:57 196.03461:772 214.04659:135 225.18002:130 252.77673:85 253.2119:10369 253.30754:1953 253.35033:638 253.4334:148 253.46864:106 253.66759:703 253.75827:53 254.14638:93 254.21696:10715 254.31279:80 254.67104:60 255.21896:65 259.09393:44 281.24628:555 282.24966:74 376.22433:235 422.23688:45 432.25217:2100 433.25555:199 434.56003:107 450.26273:6158 451.26663:611 452.26828:72 498.08591:64 6…	1.2844	262.39	PE 32:2|PE 16:1(9Z)_16:1(9Z)
		9.793	PE 32:2	[M+Na]+	710.47	C37H70NO8P	-4.46182	164.01089:651 167.13696:9 363.17462:61 382.20844:82 413.20288:247 414.20984:244 456.24274:28 540.73358:11 547.47046:3840 547.50006:205 548.47015:863 569.4516:2844 569.48553:128 570.45599:1412 583.31543:37 667.41907:221 667.43134:1916 668.43286:567 709.80841:31 710.47864:579		1.336	272.764
		9.78587	PE 32:2|PE 16:1_16:1	[M+H]+	688.492	C37H70NO8P	1.29268	155.01057:77 177.16769:261 216.0648:47 224.17207:77 237.22037:4051 237.31538:84 238.2251:1083 280.26398:5274 281.26578:301 283.11771:30 293.2453:414 307.26028:56 311.25729:5933 312.26266:587 335.15887:60 377.35068:70 417.25427:103 473.42911:64 547.37061:174 547.47052:164665 547.61115:1989 547.79626:159 547.82959:298 548.1369:1106 548.47394:48897 549.47821:657		1.31208	268.034		832848	1453848	224905	256663
	PE34	9.952	PE 32:2|PE 16:1_16:1	[M-H]-	686.481	C37H70NO8P	7.03593		152.99107:97 187.36446:72 214.04433:63 251.2003:988 252.19133:59 253.21449:25911 253.30762:626 253.35292:304 253.37054:168 253.47375:105 254.21706:1691 255.22662:230 267.23135:69 314.74588:44 418.08783:124 432.25232:511 450.25616:105 451.27011:160 480.65109:26 686.47766:1294	1.284	262.305	PE 32:2|PE 16:1(9Z)_16:1(9E)
		9.967	PE 32:2|PE 16:1_16:1	[M+H]+	688.492	C37H70NO8P	1.33626	163.14903:67 211.20763:40 222.26021:9 237.22266:1124 267.2272:18 280.26114:187 308.2951:57 419.94965:9 434.27313:42 492.45154:53 547.47015:22775 547.60712:474 547.64044:388 547.67004:235 548.47357:4141 549.49274:63		1.3045	266.48		135434	114386	457122	32522
		9.981	PE 32:2	[M+Na]+	710.47	C37H70NO8P	-4.12401	190.98059:9 382.20834:35 382.21762:82 428.24265:58 431.21655:98 547.47034:1336 548.47369:890 549.48175:43 569.45142:2100 570.45587:769 587.46741:42 635.33655:9 667.43109:1039 668.43262:196 710.46576:311		1.3282	271.161
	PE35	10.097	PE 32:2|PE 16:1_16:1	[M+H]+	688.492	C37H70NO8P	1.33626	163.14903:67 211.20763:40 222.26021:9 237.22266:1124 267.2272:18 280.26114:187 308.2951:57 419.94965:9 434.27313:42 492.45154:53 547.47015:22775 547.60712:474 547.64044:388 547.67004:235 548.47357:4141 549.49274:63		1.3012	265.805	PE 32:2|PE 16:1(9E)_16:1(9E)	69319	48018	235845	5468
		10.099	PE 32:2	[M+Na]+	710.47	C37H70NO8P	-4.12401	190.98059:9 382.20834:35 382.21762:82 428.24265:58 431.21655:98 547.47034:1336 548.47369:890 549.48175:43 569.45142:2100 570.45587:769 587.46741:42 635.33655:9 667.43109:1039 668.43262:196 710.46576:311		1.3281	271.141
	PE36	10.308	PE 32:2	[M+Na]+	710.47	C37H70NO8P	-4.54627	314.2753:79 356.2897:209 357.29355:115 471.30093:57 547.47388:270 549.48901:37 569.44751:226 570.45569:172 587.45959:45 624.18286:20 667.43506:131 710.46979:31		1.3459	274.773
		10.316	PE 32:2|PE 16:0_16:2	[M-H]-	686.478	C37H70NO8P	1.68979	237.21794:89 239.24174:161 278.26047:47 309.23749:70 311.26007:396 340.29501:54 417.26718:39 547.47052:20277 547.61115:347 547.64081:193 548.47394:4515 550.54285:51 557.62799:24 575.49915:206		1.2874	263.01
		10.322	PE 32:2|PE 16:0_16:2	[M+H]+	688.492	C37H70NO8P	0.885995	237.21794:89 239.24174:161 278.26047:47 309.23749:70 311.26007:396 340.29501:54 417.26718:39 547.47052:20277 547.61115:347 547.64081:193 548.47394:4515 550.54285:51 557.62799:24 575.49915:206		1.3184	269.332		112207	133694	28277.8
	PE37	10.4943	PE 32:2|PE 16:0_16:2	[M+H]+	688.488	C37H70NO8P	-4.66237	225.17484:9 237.22516:64 449.60126:9 547.474:583 548.47369:197 644.43494:31		1.32469	270.61		4404	8601	12360	164
	PE38	9.506	PE 32:3|PE 16:0_16:3	[M-H]-	684.457	C37H68NO8P	-5.25961		166.24892:10 196.03236:89 214.33817:70 249.18405:20293 249.27643:462 249.2989:270 249.31888:159 250.18861:1688 251.2002:174 253.2169:126 255.23157:6885 256.23557:846 258.84705:36 277.21631:161 372.19843:76 424.25394:100 434.27322:418 452.26486:76 452.28165:1155 453.28445:272 460.06018:28 684.40723:65 684.46515:1023	1.2767	260.845		5100	2984	1451	1910
		9.515	PE 32:3	[M+H]+	686.472	C37H68NO8P	-4.7926	161.13316:60 187.10332:93 278.60364:24 545.09363:41 545.45557:6023 545.59222:81 546.45709:1478 570.4071:36 630.37915:109		1.2989	265.35		4587.31	7984.64
	PE39	12.092	PE 33:0|PE 16:0_17:0	[M-H]-	704.523	C38H76NO8P	-0.950997		253.10379:94 255.22916:2421 256.23315:638 268.22757:72 269.2464:1676 270.25418:150 320.65106:9 393.93683:43 439.26724:76 466.2886:126 703.6795:33 704.52295:1075	1.3132	268.152
		12.095	PE 33:0	[M+Na]+	728.518	C38H76NO8P	-2.67666	239.24174:65 415.22128:47 565.51794:175 576.58105:9 587.49445:124 588.5108:75 686.47662:145		1.3877	283.174
		12.115	PE 33:0|PE 16:0_17:0	[M+H]+	706.538	C38H76NO8P	-0.183996	436.28619:47 565.50647:44 565.52148:763		1.3583	277.342		39425	845	6210	1107
	PE40	12.3694	PE 33:0	[M+H]+	706.538	C38H76NO8P	-0.268917	239.23936:106 253.24879:53 296.29767:147 327.28619:65 467.88068:9 565.51813:10000 565.66101:144 566.52661:1394 567.52844:68		1.36112	277.914		9516	690	9532	528
		12.346	PE 33:0|PE 16:0_17:0	[M-H]-	704.523	C38H76NO8P	-1.20649		238.22595:84 255.22916:587 269.21008:95 434.27341:103 704.50195:61 704.52716:162	1.3152	268.548
	PE41	10.9894	PE 33:1|PE 17:0_16:1	[M-H]-	702.509	C38H74NO8P	2.17791		149.4614:85 196.03246:429 198.03697:65 214.04665:149 228.20163:119 252.96794:53 253.14656:85 253.21449:93174 253.31013:1085 253.36299:392 253.44354:92 253.53419:117 253.66766:637 254.00278:61 254.21706:7415 254.31035:140 254.35069:48 255.22916:486 255.59309:100 256.23315:79 267.22876:306 268.23276:252 269.2464:31131 269.34244:742 269.36319:335 269.38654:196 270.24899:2146 270.57404:50 281.24371:8…	1.31025	267.555	PE 33:1|PE 17:0_16:1 (9Z)
		10.976	PE 33:1|PE 17:0_16:1	[M+H]+	704.521	C38H74NO8P	-1.73167	211.20546:10 219.21251:513 228.00816:48 237.22281:1426 253.24872:96 268.26001:88 280.26132:1341 281.26578:341 293.2453:40 296.2894:223 311.23218:64 311.25729:1525 325.27475:98 327.28894:963 361.37738:56 468.30487:53 513.86951:87 549.48193:355 550.48718:132 562.48657:158 563.49988:74550 563.64258:2074 563.70642:520 563.86792:183 564.1759:649 564.50659:30899 564.64563:640 564.67572:126 564.71332:43…		1.3467	274.979		496028	10373	37825	19225
		10.978	PE 33:1	[M+Na]+	726.504	C38H74NO8P	0.0963518	164.01091:299 400.22717:40 413.20935:127 550.47974:47 563.49988:921 564.50281:370 574.14154:38 585.3457:71 585.48346:1360 586.48657:546 603.48895:85 681.32684:26 683.46301:658 684.46405:265 726.50024:526		1.3731	280.212
	PE42	11.0933	PE 33:1|PE 15:0_18:1	[M+H]+	704.521	C38H74NO8P	-2.15749	206.19917:54 225.22238:91 265.25305:58 544.55072:9 563.49982:1646 564.50653:674 589.5127:51		1.34571	274.781	PE 33:1|PE 15:0_18:1 (11Z)			110749
		11.0897	PE 33:1|PE 15:0_18:1	[M-H]-	702.509	C38H74NO8P	2.17791	149.4614:85 196.03246:429 198.03697:65 214.04665:149 228.20163:119 252.96794:53 253.14656:85 253.21449:93174 253.31013:1085 253.36299:392 253.44354:92 253.53419:117 253.66766:637 254.00278:61 254.21706:7415 254.31035:140 254.35069:48 255.22916:486 255.59309:100 256.23315:79 267.22876:306 268.23276:252 269.2464:31131 269.34244:742 269.36319:335 269.38654:196 270.24899:2146 270.57404:50 281.24371:8…		1.30608	266.705
	PE43	11.146	PE 33:1|PE 16:0_17:1	[M-H]-	702.51	C38H74NO8P	2.51954		177.45491:70 196.03246:960 228.19923:89 241.21066:259 242.21625:228 252.72151:63 253.20192:103 253.30762:1627 253.3504:582 253.38565:288 253.46368:132 253.66766:578 254.01033:101 254.21706:8080 254.31035:131 254.36331:67 254.58279:69 255.22916:4671 256.23315:396 267.23135:16140 267.327:487 267.35287:127 268.23276:2370 269.04144:45 269.22565:83 269.34244:825 269.37616:131 269.45923:62 270.24899:29…	1.3077	267.029	PE 33:1|PE 16:0_17:1(9Z)
		11.152	PE 33:1|PE 16:0_17:1	[M+H]+	704.521	C38H74NO8P	-1.73167	219.21024:89 221.22644:155 235.24159:326 238.22762:203 239.24425:330 247.2439:63 252.24297:207 265.25055:140 275.23724:92 283.27747:100 294.27551:122 295.26126:107 296.29495:376 308.28983:53 311.25739:595 313.27536:259 325.27197:137 327.28903:740 429.68762:53 561.84918:25 563.50378:74033 563.6427:1339 563.70654:589 563.75165:205 563.86432:133 564.17609:476 564.50671:20819 564.64954:364 565.51056:…		1.3414	273.903		590900	107751	114474	59424
		11.169	PE 33:1	[M+Na]+	726.504	C38H74NO8P	0.0963518	323.45731:9 382.21158:53 434.23386:49 562.32153:30 563.49988:1678 564.50281:532 584.89801:46 585.48346:3327 586.48279:485 601.58655:22 683.45886:854 684.46405:314 725.2431:11 726.50879:483		1.3686	279.287
	PE44	11.351	PE 33:1|PE 16:0_17:1	[M-H]-	702.51	C38H74NO8P	2.51954		146.46057:11 150.6606:63 152.98917:142 165.49339:50 165.7254:73 178.02213:113 183.47977:38 183.89774:61 189.84692:58 195.99931:96 196.03474:6529 197.03906:142 199.15804:68 208.92056:122 214.04208:118 231.42857:12 245.54791:80 249.21919:146 254.60559:69 255.16104:142 255.22925:137836 255.32526:1937 255.35052:686 255.36823:1069 255.40108:358 255.45161:197 255.47185:242 255.49965:177 255.6842:1400 2…	1.3106	267.636	PE 33:1|PE 16:0_17:1(9E)
		11.365	PE 33:1|PE 16:0_17:1	[M+H]+	704.521	C38H74NO8P	-2.15749	162.03374:61 163.17328:89 165.16742:252 171.17699:114 177.16759:426 178.17111:152 189.16628:74 191.18607:219 195.17603:95 215.97865:10 221.22859:670 233.22736:5058 234.23087:590 239.23914:14342 239.32967:545 240.24077:884 251.23892:7475 252.24274:561 253.47009:31 257.24869:310 282.27716:1284 283.28253:557 284.7486:34 294.28067:10905 294.38107:357 295.28271:1199 297.27832:156 306.00266:56 313.2750…		1.3466	274.969		1761400	3237595	42428	3591
		11.371	PE 33:1	[M+Na]+	726.5	C38H74NO8P	-6.12522	164.01091:545 211.10663:9 239.23441:66 414.23886:35 416.22748:71 433.22916:212 518.05511:9 563.49988:4267 564.50659:1250 579.52063:55 585.48346:4934 586.48663:1194 589.96216:9 604.49579:152 683.45886:2517 684.4599:792 685.46997:30 726.49597:1010		1.3737	280.333
	PE45	10.195	PE 33:2|PE 16:1_17:1	[M-H]-	700.495	C38H72NO8P	3.48326		192.76031:62 196.03461:602 239.19833:770 249.24651:95 253.21442:16513 253.30754:293 253.3327:92 253.35033:103 254.21948:1629 254.92094:56 267.23126:13889 267.32693:417 267.35535:98 267.37604:91 268.23526:1626 269.24112:101 279.229:77 281.24628:456 421.23663:79 446.2583:72 447.27112:224 450.26608:789 451.2666:183 464.26566:59 464.2793:576 465.28162:248 699.36096:60 700.49475:2513	1.3021	265.901	PE 33:2|PE 16:1(9Z)_17:1(9Z)
		10.199	PE 33:2|PE 16:1_17:1	[M+H]+	702.508	C38H72NO8P	1.22419	173.02795:62 237.22037:161 247.24384:49 251.23909:312 252.4062:11 307.26584:54 311.25729:295 325.27475:230 405.23596:56 549.48193:53 561.48541:18595 561.63159:509 561.66162:300 561.69159:279 562.49036:4219 563.49237:142 569.99152:22 575.50293:8104 575.70026:68 576.50513:570 577.51953:84		1.3128	268.082		86129	4682	21865	71616
		10.21	PE 33:2	[M+Na]+	724.489	C38H72NO8P	0.759156	164.00684:86 364.17905:35 413.20612:105 488.27682:33 561.47791:214 562.48651:276 583.4682:1369 584.47729:251 601.47784:55 681.19055:44 681.44653:469 682.4585:272 724.48083:223		1.3492	275.341
	PE46	10.342	PE 33:2|PE 16:1_17:1	[M+H]+	702.507	C38H72NO8P	0.526685	200.08327:9 219.21004:401 233.22736:409 235.68797:22 237.22266:2125 238.22495:191 251.23392:87 280.25851:32 280.26645:361 281.27356:93 294.28067:924 295.28271:339 309.27621:62 311.25708:1580 325.26883:193 434.26984:42 452.27469:102 561.48511:55139 561.62378:377 561.66125:686 561.69122:731 562.15991:463 562.48999:19992 562.63251:431 562.66632:88 563.492:471		1.3276	271.106	PE 33:2|PE 16:1(9Z/9E)_17:1(9Z/9E)	129787	513484	19630.8
		10.346	PE 33:2	[M+Na]+	724.485	C38H72NO8P	-5.47973	164.0108:241 413.20267:13 415.2468:81 445.2251:62 507.3465:57 561.48511:1173 562.48999:389 583.42969:45 583.4679:1711 584.4693:353 585.78546:41 606.43353:9 681.44611:898 682.44983:118 724.48468:559		1.3494	275.382
		10.354	PE 33:2|PE 16:1_17:1	[M-H]-	700.495	C38H72NO8P	3.84016		154.31628:103 196.03252:727 233.91077:19 253.21458:67099 253.2926:195 253.32784:342 253.35049:510 253.44112:88 253.4814:63 253.65263:106 254.21713:3469 255.23428:66 255.8739:42 256.9704:45 265.21362:104 267.23141:71043 267.32709:1642 267.34518:571 267.43311:70 267.69437:396 267.82117:64 267.93765:67 268.23541:5020 268.3779:71 268.83664:47 270.4935:51 276.97696:10 334.44861:41 389.20856:128 432.25…	1.3006	265.608
	PE47	10.5265	PE 33:2	[M+H]+	702.508	C38H72NO8P	1.18148	502.77539:9 561.48523:59		1.32328	270.218	PE 33:2|PE 16:1(9E)_17:1(9E)
		10.523	PE 33:2|PE 16:1_17:1	[M-H]-	700.495	C38H72NO8P	3.48326		147.1541:12 152.99101:244 178.02197:172 187.0701:54 195.91061:50 196.03459:2237 197.03891:168 200.01805:127 237.33575:39 239.1983:529 249.21899:57 252.60326:54 253.09361:132 253.21439:97032 253.31001:2141 253.35281:1047 253.43085:138 253.45351:171 253.57185:75 253.66756:1009 253.76328:88 254.21947:11727 254.31276:157 254.53474:81 255.22398:69 266.32977:86 267.02188:74 267.19504:123 267.23123:1352…	1.3003	265.546		13075.4		4628.11
	PE48	13.072	PE 34:0	[M+Na]+	742.532	C39H78NO8P	-5.18494	443.25165:25 546.49005:65 579.53186:421 580.57947:44 601.52039:328 669.60681:9 699.49634:188 700.50909:20 742.5321:132		1.3989	285.367
		13.07	PE 34:0|PE 16:0_18:0	[M+H]+	720.552	C39H78NO8P	-2.53971	169.54196:9 225.28873:9 239.23914:258 267.26855:463 282.27716:96 310.30347:83 310.31183:340 341.30215:159 554.7702:59 579.53168:19889 579.67639:592 579.70685:207 579.7373:196 580.53735:4763 581.54004:173 606.54651:73		1.3724	280.109		132804	12825	80178
		13.058	PE 34:0|PE 16:0_18:0	[M-H]-	718.54	C39H78NO8P	1.61439		196.04132:131 255.22916:7585 256.23569:753 283.26291:14529 283.36142:490 283.40933:101 284.26456:1853 391.22021:28 434.27011:497 435.27252:86 452.2785:1077 454.63239:11 462.30179:252 480.31137:449 699.46155:11 718.5401:2730	1.3312	271.724
	PE49	11.606	PE 34:1|PE 16:0_18:1	[M+H]+	718.537	C39H76NO8P	-1.44738	191.18175:103 207.2133:48 221.2263:536 239.2392:1954 240.24329:337 247.24374:1022 257.24878:133 265.25296:2652 266.25598:615 280.25592:94 282.27722:609 308.28964:99 308.29517:2869 309.29855:300 310.32306:170 313.27237:1511 314.28098:228 321.27054:109 336.21069:162 339.289:1804 340.29196:651 341.30515:189 369.3739:9 393.24258:221 445.28864:26 575.53687:64 577.46991:142 577.51935:149761 577.65997:2…		1.3545	276.474	PE 34:1|PE 16:0_18:1(11Z)	2500498	383047	3085770
		11.671	PE 34:1|PE 16:0_18:1	[M-H]-	716.52	C39H76NO8P	-5.35921		152.90306:57 157.09271:63 162.79054:84 174.20461:17 178.02206:390 178.5901:58 184.78229:58 189.34386:18 196.03467:5219 197.03899:230 200.20158:60 205.75983:56 208.59375:86 214.04897:274 214.93138:26 218.21751:76 232.25201:64 235.14583:64 236.89996:111 238.7999:87 241.21558:289 246.98474:86 251.0825:43 253.21449:2231 254.21957:341 254.65849:57 254.89577:99 254.98161:82 255.13316:132 255.22916:1708…	1.3276	270.991
		11.676	PE 34:1	[M+Na]+	740.521	C39H76NO8P	1.06682	164.01096:340 402.2518:64 575.17682:47 577.51593:2239 578.51984:896 592.39282:88 599.50134:3083 600.50482:1123 618.51782:87 697.47357:1169 698.47229:316 740.51685:523		1.3875	283.044
	PE50	11.71	PE 34:1|PE 16:0_18:1	[M+H]+	718.537	C39H76NO8P	-1.44738	173.13614:86 205.1965:62 230.63567:28 239.23439:364 240.73393:52 247.2438:893 265.25305:1759 266.26379:209 268.27295:28 280.26395:559 308.29251:276 309.29865:228 311.25726:339 312.26266:221 313.27524:1195 336.28912:47 339.28909:1104 340.29205:250 341.3082:329 342.31998:46 421.27014:68 577.51947:121449 577.66016:1876 577.69818:804 577.72858:988 577.77417:305 577.85022:107 578.20007:612 578.52344:3…		1.347	274.97	PE 34:1|PE 16:0_18:1(9Z)				545841
	PE51	11.834	PE 34:1	[M+Na]+	740.516	C39H76NO8P	-5.10452	311.2543:60 339.28598:60 410.25:93 419.84918:19 433.22229:81 441.23251:284 460.25134:64 476.27921:63 577.51917:3934 578.52686:696 579.52026:176 599.50079:2952 600.50421:1228 601.50464:134 617.50671:114 642.88177:9 697.47705:1472 698.47162:478 699.53381:10 740.51617:1254		1.3927	284.104	PE 34:1|PE 16:0_18:1(11E)
		11.837	PE 34:1|PE 16:0_18:1	[M+H]+	718.537	C39H76NO8P	-1.79531	173.13614:86 205.1965:62 230.63567:28 239.23439:364 240.73393:52 247.2438:893 265.25305:1759 266.26379:209 268.27295:28 280.26395:559 308.29251:276 309.29865:228 311.25726:339 312.26266:221 313.27524:1195 336.28912:47 339.28909:1104 340.29205:250 341.3082:329 342.31998:46 421.27014:68 577.51947:121449 577.66016:1876 577.69818:804 577.72858:988 577.77417:305 577.85022:107 578.20007:612 578.52344:3…		1.3615	277.895		3188088	2068528	3373837
		11.853	PE 34:1|PE 16:0_18:1	[M-H]-	716.528	C39H76NO8P	5.79185		149.05565:10 149.31834:54 153.32182:104 155.7675:83 162.13544:74 168.79938:89 177.45912:88 178.02206:148 180.44412:85 188.0925:78 196.03467:8158 197.03677:339 198.89917:76 210.86795:48 213.672:51 214.04433:416 215.04964:182 223.4156:129 226.79193:43 228.31392:76 235.68207:86 247.10405:63 251.29305:117 253.00316:51 253.14153:77 253.21449:83874 253.30762:2003 253.32774:583 253.3504:566 253.38062:26…	1.3294	271.364
	PE52	10.5671	PE 34:2|PE 16:1_18:1	[M+H]+	716.525	C39H74NO8P	2.90291	156.21408:51 163.15109:476 164.15469:155 175.15234:90 177.16553:491 179.19022:62 195.17609:157 199.06218:73 219.21008:732 220.21352:323 237.22272:10063 237.31287:172 238.22501:1318 241.68697:9 247.23875:83 265.25296:10749 265.34827:232 266.25854:1040 280.26385:9988 280.3645:255 281.26566:985 283.96454:27 293.24518:434 298.28009:74 303.26971:92 308.2952:2025 309.29855:401 311.25995:4038 312.25977:…		1.33449	272.405	PE 34:2|PE 16:1(9Z)_18:1(11Z)	918795	1248150	2216204
		10.591	PE 34:2	[M+Na]+	738.504	C39H74NO8P	-1.06973	220.21359:34 409.34091:53 413.20288:311 431.21011:75 441.23276:214 475.2583:67 567.32855:88 575.49908:2937 576.50122:1388 597.39233:37 597.48517:5160 597.62817:105 598.48694:1199 615.48059:65 615.50018:162 616.50909:58 695.43634:39 695.46136:1929 696.45862:538 738.48639:135 738.49927:1218		1.3664	278.759	PE 34:2|PE 16:1(9Z)_18:1(9Z)
	PE53	10.65	PE 34:2|PE 16:1_18:1	[M+H]+	716.52	C39H74NO8P	-3.57281	163.15115:60 168.14658:83 177.1656:138 219.20782:59 235.21971:49 237.22037:767 247.24135:261 248.24712:105 265.21442:50 265.25305:1083 266.26123:152 280.26663:871 283.2641:90 303.26984:64 311.25729:790 312.26266:265 321.27917:269 337.63342:33 339.28912:911 419.25656:62 574.93768:64 575.50293:59537 575.64331:1006 575.70782:549 576.18231:233 576.50513:27849 576.64941:463 577.50812:246 590.17731:22 …		1.3392	273.372					1544125
		10.63	PE 34:2|PE 16:1_18:1	[M-H]-	714.502	C39H74NO8P	-8.20145		152.99107:68 177.59608:69 195.95274:90 196.03467:4113 197.03677:267 198.81665:109 201.34438:49 214.04663:213 227.11832:56 228.13713:84 235.2016:133 243.46075:98 250.20622:56 252.80196:105 253.05095:92 253.1541:200 253.21449:432675 253.27992:415 253.30762:5898 253.35292:1658 253.38062:272 253.42592:284 253.43599:530 253.45865:668 253.47627:331 253.51404:201 253.55685:136 253.60217:82 253.66766:383…	1.3276	271.02
	PE54	10.827	PE 34:2	[M+Na]+	738.503	C39H74NO8P	-1.47596	217.94276:9 349.25821:9 431.22:97 575.49915:1044 576.50891:536 597.46973:64 597.48132:1376 598.48309:772 616.49738:48 695.46136:355 696.46698:455 738.46924:20 738.49506:312		1.3737	280.248
		10.864	PE 34:2|PE 16:1_18:1	[M+H]+	716.524	C39H74NO8P	2.47026	177.13185:62 191.18393:56 237.18375:92 237.22272:609 239.2392:68 247.24126:224 263.23721:66 265.25296:1349 266.25598:300 280.26385:1342 281.26566:121 283.3678:25 293.25058:158 308.29242:392 311.25439:249 312.25977:390 339.289:682 403.38165:23 483.45148:51 575.50269:75991 575.64313:1051 575.67725:369 575.70764:433 576.18213:202 576.50488:23799 577.50793:347 587.63611:23		1.3568	276.951		757366	122442	297574	13430
	PE55	11.208	PE 34:2	[M+Na]+	738.503	C39H74NO8P	-1.65199	312.08371:9 433.2323:49 482.25934:40 482.27673:47 575.50653:226 597.48883:337 616.505:39 678.77338:9 695.46112:117		1.3941	284.42
		11.22	PE 34:2|PE 16:0_18:2	[M+H]+	716.524	C39H74NO8P	2.21905	237.21777:63 245.22833:59 263.23456:298 306.27109:53 308.29788:142 337.26999:95 452.27133:61 575.50256:25088 575.64673:509 575.67712:267 575.70746:293 576.5047:7370 577.50775:161		1.3298	271.445		101997	157121	83235.8	590
	PE56	9.93135	PE 34:3|PE 16:1_18:2	[M-H]-	712.491	C39H72NO8P	-1.97897	248.99197:55 251.1978:815 253.21449:1567 254.22714:84 279.2291:1065 280.23416:164 281.24637:272 432.25562:50 453.28128:82 460.28088:44 476.2753:127 657.73187:9 712.49536:222		1.30331	266.067
		9.942	PE 34:3|PE 16:1_18:2	[M-H]-	712.491	C39H72NO8P	-1.45966		248.99197:55 251.1978:815 253.21449:1567 254.22714:84 279.2291:1065 280.23416:164 281.24637:272 432.25562:50 453.28128:82 460.28088:44 476.2753:127 657.73187:9 712.49536:222	1.3043	266.277		31107	15401	7566	17415
	PE57	10.135	PE 34:3|PE 16:0_18:3	[M-H]-	712.491	C39H72NO8P	-1.37545		214.04433:82 255.22662:167 256.23315:290 277.21381:3013 278.2179:729 279.23172:354 434.27011:92 453.28464:135 474.2619:51 712.28851:27 712.49536:913	1.3124	267.924
		10.144	PE 34:3|PE 16:0_18:3	[M+H]+	714.506	C39H72NO8P	-1.10566	167.14095:77 189.12495:127 233.22495:53 239.23914:84 304.25928:102 313.26947:68 335.25424:106 499.44348:71 572.48236:37 573.48572:11103 573.62964:257 574.48987:2668 577.75867:10		1.3266	270.816		49232	53045	11251	3910
	PE58	10.283	PE 34:3|PE 16:1_18:2	[M-H]-	712.491	C39H72NO8P	-1.37545		155.00853:23 196.03246:125 253.21198:338 254.21957:171 255.22916:477 257.23657:136 277.21381:627 278.22318:130 279.23172:428 280.23416:140 282.24976:254 381.20386:31 450.25949:146 452.27515:74 476.2753:29 478.29294:946 479.30682:117 712.47424:57 712.48694:268	1.3129	268.018	PE 34:3|PE 16:1(9Z)_18:2(11Z,14Z)
		10.289	PE 34:3	[M+Na]+	736.489	C39H72NO8P	0.0814676	184.07368:48 210.2961:9 415.21469:49 437.19852:91 551.50055:134 621.40021:66 693.45209:66 736.4845:796		1.3625	277.974
		10.292	PE 34:3|PE 16:1_18:2	[M+H]+	714.506	C39H72NO8P	-1.02168	167.14095:77 189.12495:127 233.22495:53 239.23914:84 304.25928:102 313.26947:68 335.25424:106 499.44348:71 572.48236:37 573.48572:11103 573.62964:257 574.48987:2668 577.75867:10		1.3338	272.287		37123	18045	43801
	PE59	10.32	PE 34:3|PE 16:1_18:2	[M+H]+	714.506	C39H72NO8P	-1.02168	235.205:71 263.23456:51 419.26279:46 573.4743:108 573.48572:5141 574.48608:852		1.3338	272.287	PE 34:3|PE 16:1(9Z)_18:2(9Z,12Z)				6066
	PE60	10.438	PE 34:3	[M+H]+	714.506	C39H72NO8P	-0.587818	235.205:71 263.23456:51 419.26279:46 573.4743:108 573.48572:5141 574.48608:852		1.3294	271.377		1488	3637	25359	2252
		10.446	PE 34:3	[M+Na]+	736.489	C39H72NO8P	0.325871	184.07368:48 210.2961:9 415.21469:49 437.19852:91 551.50055:134 621.40021:66 693.45209:66 736.4845:796		1.3639	278.27
	PE61	9.337	PE 34:4|PE 16:1_18:3	[M-H]-	710.479	C39H70NO8P	3.78619	196.03017:68 249.17906:149 249.18655:855 250.19112:91 253.21187:102 254.22198:77 278.22568:62 281.24625:593 431.24335:76 450.26266:68 501.23898:75 710.48718:262		1.2974	264.868		2895.06	6071.61
	PE62	12.021	PE 35:1|PE 17:0_18:1	[M-H]-	730.539	C40H78NO8P	0.177951		215.03572:19 258.11237:64 269.2464:1804 270.24896:167 273.94797:21 281.24637:2768 282.25241:81 478.28946:85 714.83997:35 730.53949:511	1.3429	274.014
		12.0093	PE 35:1	[M+H]+	732.549	C40H78NO8P	-5.82892	163.14914:135 177.16348:82 179.1797:155 191.18181:71 193.1991:86 219.21486:79 239.23685:2287 240.24094:296 255.20065:67 261.25482:212 262.26306:83 279.25073:68 279.26923:3916 280.27457:372 282.28:2819 283.28271:446 308.29529:24 313.26688:79 313.27527:1996 314.27829:342 322.30911:730 323.31509:364 335.30078:122 351.28891:57 352.29758:71 353.30469:2337 354.3103:377 393.23016:68 455.29391:147 471.02…		1.37794	281.158			1482	21125	18236
		12.029	PE 35:1	[M+Na]+	754.532	C40H78NO8P	-4.86392	191.52306:9 285.24533:38 528.96954:9 571.42334:36 591.49963:81 613.50818:28 649.28241:9 711.4906:128 747.82996:9		1.4003	285.569
	PE63	12.158	PE 35:1|PE 16:0_19:1	[M-H]-	730.544	C40H78NO8P	6.26934		170.18291:86 196.03467:1404 200.40302:100 213.04829:138 231.83286:36 234.8549:119 237.22137:118 254.92607:45 255.19125:167 255.22916:148908 255.30748:425 255.32516:1995 255.36813:763 255.39845:568 255.43637:95 255.44901:217 255.46922:141 255.68413:1231 255.86369:78 256.04587:69 256.1319:66 256.23315:15476 256.32681:110 256.38:86 256.49142:41 257.23657:114 269.2464:236 281.24371:11 284.26724:73 29…	1.3428	274.003	PE 35:1|PE 16:0_19:1(9Z)
		12.184	PE 35:1	[M+Na]+	754.532	C40H78NO8P	-4.61211	280.27722:72 398.31824:70 415.22128:366 433.23575:83 455.24329:29 463.3345:70 591.36523:34 591.53064:3138 591.68066:50 592.5351:1358 613.44183:20 613.5163:3184 613.62207:74 614.51959:1295 615.73962:10 697.47754:31 711.49084:2196 712.49115:734 714.80664:25 754.45404:73 754.53223:1228		1.4003	285.56
		12.195	PE 35:1|PE 16:0_19:1	[M+H]+	732.554	C40H78NO8P	0.0819053	163.14914:135 177.16348:82 179.1797:155 191.18181:71 193.1991:86 219.21486:79 239.23685:2287 240.24094:296 255.20065:67 261.25482:212 262.26306:83 279.25073:68 279.26923:3916 280.27457:372 282.28:2819 283.28271:446 308.29529:24 313.26688:79 313.27527:1996 314.27829:342 322.30911:730 323.31509:364 335.30078:122 351.28891:57 352.29758:71 353.30469:2337 354.3103:377 393.23016:68 455.29391:147 471.02…		1.3727	280.083		1.10863e+06
	PE64	12.2582	PE 35:1	[M+H]+	732.553	C40H78NO8P	-0.368574	163.14914:135 177.16348:82 179.1797:155 191.18181:71 193.1991:86 219.21486:79 239.23685:2287 240.24094:296 255.20065:67 261.25482:212 262.26306:83 279.25073:68 279.26923:3916 280.27457:372 282.28:2819 283.28271:446 308.29529:24 313.26688:79 313.27527:1996 314.27829:342 322.30911:730 323.31509:364 335.30078:122 351.28891:57 352.29758:71 353.30469:2337 354.3103:377 393.23016:68 455.29391:147 471.02…		1.37233	280.014			31668.7	28414.9
	PE65	12.3347	PE 35:1	[M+H]+	732.554	C40H78NO8P	0.0409526	162.0359:77 165.03548:29 171.23509:72 179.18187:287 191.17969:163 194.19855:102 198.05714:166 216.0672:230 221.22644:623 223.20935:127 239.23936:7205 240.241:750 249.2525:66 251.23665:504 257.24896:227 261.26001:2326 262.26056:381 267.2688:859 279.26932:6747 279.36978:100 280.272:531 282.28006:2211 283.28281:530 294.08832:63 294.28094:1019 295.28571:375 309.28207:74 310.30933:277 313.27255:5236 3…		1.36813	279.156					14595.8
		12.343	PE 35:1|PE 17:0_18:1	[M-H]-	730.539	C40H78NO8P	0.177951	152.99113:89 175.74429:97 196.03474:845 197.03683:188 208.71489:29 229.39775:123 255.22923:19248 255.32526:380 255.35052:168 255.38086:144 256.23325:2132 256.63589:45 259.56271:9 267.23141:5859 267.74872:47 268.23285:844 283.22842:67 283.26303:1573 284.26468:329 289.19183:58 295.26086:65095 295.36411:1513 295.41034:842 295.44293:294 295.50003:108 295.52179:138 295.60605:96 295.75018:721 295.89163…		1.3413	273.69
	PE66	12.537	PE 35:1|PE 16:0_19:1	[M-H]-	730.54	C40H78NO8P	0.752869		152.99113:89 175.74429:97 196.03474:845 197.03683:188 208.71489:29 229.39775:123 255.22923:19248 255.32526:380 255.35052:168 255.38086:144 256.23325:2132 256.63589:45 259.56271:9 267.23141:5859 267.74872:47 268.23285:844 283.22842:67 283.26303:1573 284.26468:329 289.19183:58 295.26086:65095 295.36411:1513 295.41034:842 295.44293:294 295.50003:108 295.52179:138 295.60605:96 295.75018:721 295.89163…	1.3405	273.523
		12.551	PE 35:1|PE 16:0_19:1	[M+H]+	732.553	C40H78NO8P	-0.491432	162.0359:77 165.03548:29 171.23509:72 179.18187:287 191.17969:163 194.19855:102 198.05714:166 216.0672:230 221.22644:623 223.20935:127 239.23936:7205 240.241:750 249.2525:66 251.23665:504 257.24896:227 261.26001:2326 262.26056:381 267.2688:859 279.26932:6747 279.36978:100 280.272:531 282.28006:2211 283.28281:530 294.08832:63 294.28094:1019 295.28571:375 309.28207:74 310.30933:277 313.27255:5236 3…		1.3738	280.31	PE 35:1|PE 16:0_19:1(9E)	30598	435271	21304	1716
		12.554	PE 35:1	[M+Na]+	754.532	C40H78NO8P	-5.26151	164.00877:697 238.98967:18 261.25974:56 353.30447:75 415.22424:106 433.23877:45 434.23358:81 498.29883:54 516.31018:87 591.53412:1902 592.53473:668 613.50018:109 613.51196:1848 614.51923:1005 624.75201:29 632.52484:166 711.4693:67 711.49463:904 712.49487:470 754.53174:1006		1.3978	285.064
	PE67	11.059	PE 35:2|PE 17:1_18:1	[M-H]-	728.523	C40H76NO8P	-0.247075		196.03461:56 222.71877:69 254.21445:24 267.23126:5588 267.3269:171 267.80807:50 268.23267:526 269.23853:62 281.24628:6910 281.34442:136 282.24966:742 282.76001:49 286.13126:36 295.25793:83 301.15112:97 301.16486:302 302.16464:212 446.26163:76 460.27396:100 464.27588:519 475.78864:46 478.29276:432 728.52319:2080	1.3362	272.669	PE 35:2|PE 17:1(9Z)_18:1(11Z)
		11.065	PE 35:2|PE 17:1_18:1	[M+H]+	730.539	C40H76NO8P	0.999263	161.13513:49 163.15115:542 164.15475:120 175.15031:91 177.1656:766 179.1797:229 188.28423:70 191.18181:444 198.05931:32 205.19652:183 209.18979:297 213.24695:61 216.06714:152 219.21251:3594 220.21594:364 223.20927:70 234.23587:87 237.18626:80 237.31294:319 238.2251:1263 251.23659:179 256.23767:109 261.25482:702 262.26306:370 265.24533:63 279.26926:17734 279.36969:428 279.39084:254 279.41199:128 2…		1.3613	277.781		2647842	12252	48366
		11.077	PE 35:2	[M+Na]+	752.517	C40H76NO8P	-3.65439	164.01091:809 190.12479:9 413.19971:45 431.22:58 456.24954:139 559.42596:9 589.51276:2019 590.51935:1337 604.81079:10 611.4964:4445 611.65283:168 612.50201:1280 629.49762:53 709.33661:20 709.47559:1653 710.4787:775 752.51764:1432		1.3893	283.327
	PE68	11.1232	PE 35:2|PE 17:1_18:1	[M+H]+	730.539	C40H76NO8P	1.10877	169.16335:73 181.16261:66 216.0648:119 233.01741:22 233.22751:800 237.22281:450 251.23907:780 252.24039:287 265.25305:3846 266.25607:414 271.16409:18 294.28085:2152 295.28293:773 308.29254:96 311.26007:354 314.28391:86 321.2735:94 321.27917:284 322.30911:182 325.26904:194 326.27963:210 339.28329:90 339.28912:1679 340.29208:428 419.25009:49 458.29919:51 467.93872:18 480.30597:264 527.41394:39 589.…		1.35832	277.168	PE 35:2|PE 17:1(9Z)_18:1(9Z)				124189
	PE69	11.248	PE 35:2|PE 17:1_18:1	[M-H]-	728.528	C40H76NO8P	5.69645		152.00681:139 172.0551:40 195.60757:53 196.03467:768 199.03302:105 207.99348:78 232.82838:56 242.63484:89 253.12895:106 253.21449:23767 253.31013:365 253.3504:167 254.21706:1930 255.22157:99 258.48853:56 266.98065:74 267.23135:115150 267.327:2872 267.37354:775 267.40198:312 267.42526:107 267.4563:159 267.47699:184 267.49768:134 267.69427:636 268.23535:12725 268.33118:167 268.59808:62 269.23602:21…	1.3373	272.889	PE 35:2|PE 17:1(9Z)_18:1(11E)/PE 35:2|PE 17:1(9E)_18:1(11Z)
		11.254	PE 35:2	[M+Na]+	752.517	C40H76NO8P	-3.65439	310.14468:9 427.0062:10 427.22192:169 441.24249:160 470.26105:72 589.51617:2722 590.51892:1161 611.49988:3400 612.50549:1063 629.50122:57 629.51709:132 709.47095:1208 710.47821:623 751.74933:11 752.51715:641		1.3901	283.504
		11.265	PE 35:2|PE 17:1_18:1	[M+H]+	730.538	C40H76NO8P	0.410656	169.16335:73 181.16261:66 216.0648:119 233.01741:22 233.22751:800 237.22281:450 251.23907:780 252.24039:287 265.25305:3846 266.25607:414 271.16409:18 294.28085:2152 295.28293:773 308.29254:96 311.26007:354 314.28391:86 321.2735:94 321.27917:284 322.30911:182 325.26904:194 326.27963:210 339.28329:90 339.28912:1679 340.29208:428 419.25009:49 458.29919:51 467.93872:18 480.30597:264 527.41394:39 589.…		1.3695	279.456		1123023	1264913	77101
	PE70	11.458	PE 35:2	[M+Na]+	752.518	C40H76NO8P	-3.08297	293.8252:9 431.18716:109 454.75748:76 504.34082:46 506.34976:86 577.52716:73 683.46301:35 683.47955:62 723.48499:103 724.49786:70 730.5047:42 749.48779:76		1.388	283.067	PE 35:2|PE 17:1(9Z)_18:1(9E)/PE 35:2|PE 17:1(9E)_18:1(9Z)
		11.468	PE 35:2|PE 17:1_18:1	[M-H]-	728.523	C40H76NO8P	-0.507876		152.00681:139 172.0551:40 195.60757:53 196.03467:768 199.03302:105 207.99348:78 232.82838:56 242.63484:89 253.12895:106 253.21449:23767 253.31013:365 253.3504:167 254.21706:1930 255.22157:99 258.48853:56 266.98065:74 267.23135:115150 267.327:2872 267.37354:775 267.40198:312 267.42526:107 267.4563:159 267.47699:184 267.49768:134 267.69427:636 268.23535:12725 268.33118:167 268.59808:62 269.23602:21…	1.3386	273.16
		11.516	PE 35:2|PE 17:1_18:1	[M+H]+	730.538	C40H76NO8P	0.56123	170.63126:9 193.19696:77 247.24141:76 251.24417:58 294.27823:215 325.26913:90 339.28922:265 564.5105:48 589.51672:11559 589.66266:278 589.69727:104 589.72412:97 590.51947:3675 591.52698:83		1.3429	274.022					557
	PE71	10.3193	PE 35:3	[M+H]+	728.522	C40H74NO8P	-0.164717	175.14822:51 233.18404:60 325.28616:54 587.32196:19 587.50214:1120 588.50702:294		1.3415	273.75		32746	1233	319	2268
	PE72	10.5	PE 35:3|PE 16:1_19:2	[M+H]+	728.522	C40H74NO8P	-0.164717	251.06619:10 374.57224:10 587.50226:2863 588.5033:1514 589.50525:62		1.3396	273.362	PE 35:3|PE 16:1(9Z)_19:2	6084	293	163	2961
	PE73	12.92	PE 36:1|PE 18:0_18:1	[M+H]+	746.568	C41H80NO8P	-2.29048	165.16537:293 191.1795:90 195.18045:83 216.06467:68 237.18369:81 239.23424:118 247.24367:483 249.26225:182 250.55246:23 265.25287:3322 266.25848:253 267.26855:2283 293.28302:255 308.2951:1625 309.29568:165 310.31183:600 313.27228:117 313.27505:54 323.29214:205 326.31656:90 336.32953:280 339.28891:1748 341.30508:2390 342.30515:329 345.24951:42 350.31702:70 419.25629:35 421.2699:156 446.30038:96 48…		1.3866	282.835	PE 36:1|PE 18:0_18:1(11Z)	48562	435668	87863
		12.89	PE 36:1|PE 18:0_18:1	[M-H]-	744.557	C41H80NO8P	2.8742		196.03687:330 255.22914:174 281.24634:13583 282.24973:1300 283.26291:4296 284.26456:423 287.35248:47 309.27365:110 452.27509:129 462.30176:241 478.29291:50 480.30786:691 481.32388:108 743.94025:19 744.55719:2157	1.3565	276.695
	PE74	13.0151	PE 36:1|PE 18:0_18:1	[M+H]+	746.568	C41H80NO8P	-2.14314	165.16537:293 191.1795:90 195.18045:83 216.06467:68 237.18369:81 239.23424:118 247.24367:483 249.26225:182 250.55246:23 265.25287:3322 266.25848:253 267.26855:2283 293.28302:255 308.2951:1625 309.29568:165 310.31183:600 313.27228:117 313.27505:54 323.29214:205 326.31656:90 336.32953:280 339.28891:1748 341.30508:2390 342.30515:329 345.24951:42 350.31702:70 419.25629:35 421.2699:156 446.30038:96 48…		1.38635	282.776	PE 36:1|PE 18:0_18:1(9Z)				374959
		12.9973	PE 36:1|PE 18:0_18:1	[M-H]-	744.557	C41H80NO8P	2.86077		196.03687:330 255.22914:174 281.24634:13583 282.24973:1300 283.26291:4296 284.26456:423 287.35248:47 309.27365:110 452.27509:129 462.30176:241 478.29291:50 480.30786:691 481.32388:108 743.94025:19 744.55719:2157	1.35591	276.58
	PE75	11.533	PE 36:2	[M+Na]+	766.536	C41H78NO8P	0.313097	164.01286:337 166.06511:76 173.13608:127 185.07718:189 249.25734:50 301.17996:74 370.30469:119 419.35034:97 441.23596:417 502.50943:51 529.48993:70 577.51172:50 603.52759:1345 604.53833:1168 605.5343:168 625.51544:3048 626.51666:1787 627.51874:219 643.52777:143 697.47308:54 723.49323:1216 724.48907:652 725.52399:128 733.54712:59 745.47449:42 751.55444:101 760.58325:607 766.53607:1677		1.4015	285.727	PE 36:2|PE 18:1(11Z)_18:1(11Z)
		11.544	PE 36:2|PE 18:1_18:1	[M+H]+	744.551	C41H78NO8P	-4.33817	177.16557:151 191.17961:110 247.23885:55 248.2471:284 265.25305:12747 266.25089:72 266.25864:1388 269.75684:18 279.22693:59 303.27258:115 308.29529:7570 309.29865:519 321.27631:189 322.2807:120 339.28909:7037 339.39691:101 340.29205:934 417.41257:53 419.2533:302 444.28134:89 462.28983:148 480.29898:58 515.75354:27 529.49738:136 603.53168:220548 603.6521:290 603.74927:1038 603.87366:381 603.90479:…		1.3775	280.976		333634	2310718	868137
		11.548	PE 36:2|PE 18:1_18:1	[M-H]-	742.539	C41H78NO8P	0.336683		159.5701:84 169.43684:99 189.62244:93 196.03461:1154 205.48763:63 280.92282:66 281.12164:54 281.21445:274 281.34442:2399 281.39215:559 281.44257:140 281.47705:168 281.5195:155 281.72385:850 281.83536:65 281.98138:69 282.24966:12026 282.34799:164 282.53403:91 282.88501:55 283.25485:70 287.30682:31 359.53381:21 405.25677:76 417.23447:95 460.28412:1740 461.28894:254 462.28806:63 478.29276:5873 478.5…	1.3562	276.656
	PE76	11.67	PE 36:2|PE 18:1_18:1	[M+H]+	744.551	C41H78NO8P	1.7	177.16557:151 191.17961:110 247.23885:55 248.2471:284 265.25305:12747 266.25089:72 266.25864:1388 269.75684:18 279.22693:59 303.27258:115 308.29529:7570 309.29865:519 321.27631:189 322.2807:120 339.28909:7037 339.39691:101 340.29205:934 417.41257:53 419.2533:302 444.28134:89 462.28983:148 480.29898:58 515.75354:27 529.49738:136 603.53168:220548 603.6521:290 603.74927:1038 603.87366:381 603.90479:…		1.378	281.07	PE 36:2|PE 18:1(9Z)_18:1(9Z)				272413
	PE77	11.752	PE 36:2|PE 18:1_18:1	[M-H]-	742.543	C41H78NO8P	5.50813		159.5701:84 169.43684:99 189.62244:93 196.03461:1154 205.48763:63 280.92282:66 281.12164:54 281.21445:274 281.34442:2399 281.39215:559 281.44257:140 281.47705:168 281.5195:155 281.72385:850 281.83536:65 281.98138:69 282.24966:12026 282.34799:164 282.53403:91 282.88501:55 283.25485:70 287.30682:31 359.53381:21 405.25677:76 417.23447:95 460.28412:1740 461.28894:254 462.28806:63 478.29276:5873 478.5…	1.36	277.428	PE 36:2|PE 18:1(11Z)_18:1(11E)
		11.757	PE 36:2|PE 18:1_18:1	[M+H]+	744.555	C41H78NO8P	1.79974	165.16544:71 209.19429:50 247.24126:319 258.15268:28 265.25296:875 304.27042:74 308.2952:1398 321.27054:98 339.289:821 340.29196:292 419.24347:54 507.2077:97 550.32367:9 603.53149:39279 603.65198:243 603.71411:316 603.7569:388 604.53442:11087 604.68219:273 605.54596:132		1.3844	282.402		102246	160895	335635
	PE78	12.105	PE 36:2|PE 18:1_18:1	[M+H]+	744.55	C41H78NO8P	-4.59336	265.25287:73 279.26642:93 294.27795:71 324.08893:25 345.12903:9 433.26837:19 602.52533:32 603.53131:8887 603.56238:394 603.67896:198 604.53424:2679 605.55359:75		1.3823	281.973	PE 36:2|PE 18:1(11E)_18:1(11Z)	20177	61561	39660
	PE79	10.807	PE 36:3|PE 18:1_18:2	[M-H]-	740.524	C41H76NO8P	0		278.46582:42 279.23166:2314 280.2341:457 281.24362:1388 282.25232:284 379.73239:9 459.27026:70 478.27548:80 702.92444:9 740.52789:497	1.3478	274.948
		10.9137	PE 36:3	[M+H]+	742.541	C41H76NO8P	3.51497	197.21442:58 263.2348:127 306.28247:152 339.28922:244 585.78217:65 601.51685:2707 602.52203:849 626.8299:25		1.36953	279.373		1371	4750	1901	3148
	PE80	11.156	PE 36:3|PE 18:1_18:2	[M+H]+	742.536	C41H76NO8P	-2.55879	179.1436:74 263.23712:79 306.27942:88 309.30124:47 339.28598:102 601.5163:7845 601.65985:125 602.52142:1183 603.51965:66 608.39825:37 705.73889:9		1.3753	280.549	PE 36:3|PE 18:1(11Z)_18:2	314	40117	13585
	PE81	10.103	PE 36:4|PE 18:1_18:3	[M-H]-	738.507	C41H74NO8P	-0.907235		277.2139:1065 278.21799:117 281.24646:1132 282.24454:128 460.69846:19 738.51581:155	1.3332	271.985		1208	12221	1296	4420
	PE82	12.061	PE 37:2|PE 18:1_19:1	[M-H]-	756.558	C42H80NO8P	4.19005		267.23392:108 281.24371:742 295.25803:48 427.18423:40 460.29446:101 689.50562:45 756.39264:52	1.3665	278.662		9002	578	294	612
	PE83	12.42	PE 37:2|PE 18:1_19:1	[M-H]-	756.558	C42H80NO8P	4.36188		163.00455:88 196.03474:629 281.24646:18500 281.3446:521 281.39236:134 282.24985:2129 283.25238:154 295.26086:22517 295.36411:425 295.3913:235 296.26443:3406 297.26968:94 338.19565:33 423.75931:50 460.28445:545 474.29651:256 478.29309:937 479.29312:267 489.76727:27 492.30789:828 493.31543:150 756.55383:10203 756.71472:185	1.3634	278.02	PE 37:2|PE 18:1(11Z)_19:1(9Z)
		12.435	PE 37:2|PE 18:1_19:1	[M+H]+	758.569	C42H80NO8P	-0.408664	179.1796:71 195.17381:60 265.25031:451 266.25848:181 279.26907:283 308.28955:253 309.29568:132 322.3089:421 339.28598:118 353.30151:108 617.54993:31997 617.69537:866 617.72681:440 617.77008:238 618.55261:8855 618.69818:170 619.05627:95 619.55615:403		1.3919	283.818		1665	204874	4083
		12.436	PE 37:2	[M+Na]+	780.551	C42H80NO8P	0	164.00893:351 279.26932:62 455.25018:171 595.60785:13 617.54657:1175 618.55322:302 639.34607:62 639.53003:2076 640.53442:487 658.54102:72 737.51123:817 738.50818:193 780.54773:704		1.4156	288.523
	PE84	12.735	PE 38:2	[M+Na]+	794.565	C43H82NO8P	-2.84432	164.01096:79 391.88589:9 470.28549:64 631.56708:280 653.54584:142 751.5202:78 794.5564:188		1.4224	289.818	PE 38:2|PE 18:1(11Z)_20:1(10Z)
		12.739	PE 38:2|PE 18:1_20:1	[M+H]+	772.582	C43H82NO8P	-3.7148	265.25055:152 308.29816:102 448.28784:48 630.09723:10 631.56311:3631 632.56915:1519 633.57605:65		1.398	284.981		1091	32472	5347
	PE85	12.727	PE 38:2|PE 18:1_20:1	[M-H]-	770.572	C43H82NO8P	1.81684		281.24646:3305 282.24985:911 285.08914:38 309.27933:5883 310.28137:1250 316.86496:20 417.24124:88 460.29462:76 478.29654:432 488.30896:75 506.31863:53 770.52362:22 770.5675:1321	1.378	280.92
PG	PG01	8.219	PG 26:0|PG 12:0_14:0	[M-H]-	637.41	C32H63O10P	2.40034		171.13524:724 171.93266:26 186.81927:9 199.16682:5445 199.2494:63 200.17017:1072 209.01871:112 227.19926:5655 228.20392:278 229.83131:19 287.12991:85 335.16309:97 363.19833:235 382.17075:73 391.22943:61 437.23105:352 455.24271:645 456.24878:90 605.21594:9 637.41388:2045	1.2404	253.785		32	12983	414	12
	PG02	9.097	PG 28:0	[M+NH4]+	684.48	C34H67O10P	-1.25643	368.60815:9 495.42896:91 521.44794:44		1.2634	258.128
		9.095	PG 28:0|PG 12:0_16:0	[M-H]-	665.44	C34H67O10P	0.270498		150.79251:108 152.99101:996 169.1282:68 171.00285:814 199.1311:117 199.16682:55873 199.25163:834 199.27173:272 199.28735:524 199.38336:70 199.56876:237 200.17017:2463 201.97086:49 209.021:414 227.03006:419 227.19926:13717 227.28748:201 228.20392:752 228.84222:68 232.41342:24 241.21056:92 255.23157:30030 255.32506:732 255.34528:255 255.36803:204 256.14951:86 264.17142:24 318.34717:26 339.46747:22 …	1.2731	260.246		2511	69918	1999	117
	PG03	8.354	PG 28:1|PG 12:0_16:1	[M+NH4]+	682.458	C34H65O10P	-10.7258	339.31836:63 459.26825:28 493.42471:2668 494.42657:707 496.32758:20 531.49756:67 567.32874:107 623.38147:57		1.3272	271.168
		8.293	PG 28:1|PG 12:0_16:1	[M-H]-	663.426	C34H65O10P	3.12018		199.14458:67 199.16913:377 200.17696:97 253.21449:1136 254.21957:160 427.1875:80 567.64166:9 663.42615:361	1.2645	258.514		7477	26094	935	353
	PG04	9.859	PG 30:0|PG 14:0_16:0	[M-H]-	693.473	C36H71O10P	2.29281		227.19943:9015 227.28764:264 228.20171:522 255.22923:5991 256.23071:596 257.57919:32 364.19989:58 416.13721:21 437.23138:537 455.24982:93 465.26489:850 483.26895:361 484.27762:336 693.44385:249 693.49799:499 693.62708:223 693.69794:164	1.3025	266.042		10553	54456	38111	1736
	PG05	9.147	PG 30:1|PG 14:0_16:1	[M+NH4]+	710.495	C36H69O10P	-2.2238	193.19458:9 211.20532:375 211.21451:103 237.21777:115 258.61279:9 285.24258:131 293.2478:65 311.2543:115 311.25989:1012 421.23419:33 455.17215:77 521.4552:29208 521.58881:532 522.45978:6399 522.48505:248 526.77448:21 648.42004:32		1.3492	275.453	PG 30:1|PG 14:0_16:1(9Z)
		9.136	PG 30:1|PG 14:0_16:1	[M-H]-	691.459	C36H69O10P	4.75808		152.99101:1441 159.59805:50 180.93085:36 197.04112:120 201.68777:77 209.01871:170 215.16319:127 225.18237:3196 226.18732:147 227.03244:313 227.19926:18985 227.28748:383 227.31371:146 227.33038:132 228.19914:220 235.20393:35 236.70518:88 243.19177:61 244.19655:210 252.81946:62 253.2169:47897 253.31001:1214 253.33015:576 253.36792:365 253.45602:114 253.66756:303 254.02029:55 254.21947:7960 254.7139…	1.294	264.319		148520	359094	14662	12113
	PG06	9.281	PG 30:1|PG 14:0_16:1	[M-H]-	691.454	C36H69O10P	2.4		152.99101:1441 159.59805:50 180.93085:36 197.04112:120 201.68777:77 209.01871:170 215.16319:127 225.18237:3196 226.18732:147 227.03244:313 227.19926:18985 227.28748:383 227.31371:146 227.33038:132 228.19914:220 235.20393:35 236.70518:88 243.19177:61 244.19655:210 252.81946:62 253.2169:47897 253.31001:1214 253.33015:576 253.36792:365 253.45602:114 253.66756:303 254.02029:55 254.21947:7960 254.7139…	1.2941	264.348		23407	119968	9194	2160
	PG07	8.431	PG 30:2|PG 14:1_16:1	[M-H]-	689.444	C36H67O10P	5.30866		197.15228:71 225.18256:495 235.88612:65 253.21458:762 275.03015:46 361.17313:80 524.36102:9 615.40515:55 689.44354:233	1.2851	262.524		2810	12313	819	876
		8.43676	PG 30:2	[M+NH4]+	708.477	C36H67O10P	-5.53296	505.39648:67 519.4386:1394 520.44122:566		1.33449	272.463
	PG08	10.289	PG 31:0|PG 15:0_16:0	[M-H]-	707.489	C37H73O10P	3.5619		209.021:44 227.02766:66 241.21547:4581 242.21616:291 255.22905:114 256.24063:95 269.24628:66 336.1134:9 391.22003:62 409.23312:55 707.49341:3317 707.75421:33	1.31995	269.5		4555	1560	3428	294
	PG09	9.53	PG 31:1|PG 15:0_16:1	[M-H]-	705.472	C37H71O10P	1.03477	227.19943:1771 228.19933:251 239.20338:125 253.21207:329 267.22885:7579 267.37881:57 268.23285:867 269.20758:417 270.21268:150 282.25781:64 297.24243:210 335.16626:77 403.21896:71 435.72812:80 437.23468:320 451.27698:59 455.23633:338 466.25803:76 477.26645:164 704.48541:42 705.47217:3346		1.3107	267.618	PG 31:1|PG 15:0_16:1(9Z)	40606	27778	1879	6746
		9.532	PG 31:1	[M+NH4]+	724.511	C37H71O10P	-2.27739	177.16563:71 209.15553:95 223.20699:54 238.22517:64 293.25079:155 311.24622:84 311.25739:487 325.27484:91 474.29346:46 535.47235:18354 535.60779:402 535.64069:152 536.47565:5360 537.4726:161		1.3674	279.07
	PG10	9.65	PG 31:1|PG 14:0_17:1	[M-H]-	705.472	C37H71O10P	1.38914		227.19943:1771 228.19933:251 239.20338:125 253.21207:329 267.22885:7579 267.37881:57 268.23285:867 269.20758:417 270.21268:150 282.25781:64 297.24243:210 335.16626:77 403.21896:71 435.72812:80 437.23468:320 451.27698:59 455.23633:338 466.25803:76 477.26645:164 704.48541:42 705.47217:3346	1.3112	267.73		26173.9	50526.6
		9.652	PG 31:1|PG 14:0_17:1	[M+NH4]+	724.51	C37H71O10P	-2.95371	212.20641:53 286.24252:144 325.26883:55 431.17374:43 535.28888:27 535.47186:3753 535.6109:121 536.47516:1138 552.32904:94		1.3845	282.553
	PG11	10.789	PG 32:0|PG 16:0_16:0	[M-H]-	721.506	C38H75O10P	5.50241		217.07655:79 227.03244:63 255.23157:4988 256.23557:691 269.08282:28 269.24887:93 360.15775:45 361.87347:9 405.24399:94 465.26453:97 469.2572:48 721.49744:163 721.50592:793	1.3468	274.881		10140	35687	66429	10868
	PG12	9.91	PG 32:1|PG 16:0_16:1	[M-H]-	719.486	C38H73O10P	-1.61226		149.98196:35 152.99113:9067 153.40414:76 153.99625:93 155.77939:59 158.56696:94 171.00092:2914 172.00745:241 173.17714:83 177.49078:9 178.99829:91 189.41574:87 193.22838:87 193.84441:75 209.01886:1247 212.95143:10 215.44414:74 227.02785:3264 227.19707:573 228.0369:112 231.50076:64 245.03769:78 252.01062:122 252.85484:53 252.96048:56 253.15671:118 253.21458:353424 253.28001:579 253.30769:7998 253.…	1.3278	271.017	PG 32:1|PG 16:0_16:1(9Z)	2258470	2057485	247797	236878
		9.971	PG 32:1|PG 16:0_16:1	[M+NH4]+	738.529	C38H73O10P	1.47591	235.21962:9 239.23431:145 295.26108:30 311.25439:440 313.27515:503 549.41498:70 549.48541:52864 549.62634:971 549.65601:368 549.69678:344 550.15302:162 550.49066:9570 550.62799:255 551.4931:162 603.19733:27 654.83997:9		1.3853	282.615
	PG13	10.072	PG 32:1|PG 16:0_16:1	[M-H]-	719.49	C38H73O10P	3.98895		152.99303:102 227.19936:145 253.21449:15279 253.31013:234 253.33781:87 254.21704:1640 255.23167:3092 256.23062:273 267.24167:45 281.24371:205 307.34103:21 389.21152:97 391.22333:826 392.22803:101 446.72958:12 463.24753:237 465.26471:481 483.26877:391 484.27051:167 719.25665:63 719.48993:9591 719.64691:139 719.72327:67	1.33	271.474	PG 32:1|PG 16:0_16:1(9E)	584446	435464	167128	35900
		10.102	PG 32:1|PG 16:0_16:1	[M+NH4]+	738.525	C38H73O10P	-3.72362	235.21962:9 239.23431:145 295.26108:30 311.25439:440 313.27515:503 549.41498:70 549.48541:52864 549.62634:971 549.65601:368 549.69678:344 550.15302:162 550.49066:9570 550.62799:255 551.4931:162 603.19733:27 654.83997:9		1.3862	282.791
	PG14	9.173	PG 32:2|PG 16:1_16:1	[M-H]-	717.472	C38H71O10P	1.53316		152.98134:27 166.36121:40 170.99886:233 171.71513:139 190.66711:78 199.29643:132 218.27834:48 225.18492:429 253.21458:107251 253.2926:349 253.33035:399 253.353:594 253.38069:210 253.45622:125 253.49147:111 253.66776:600 254.10872:61 254.17175:88 254.21713:10400 254.31548:71 255.22166:143 273.97687:31 281.2438:219 365.93729:9 389.20856:3215 390.21066:309 395.7438:43 407.22046:358 410.92752:22 463.…	1.3188	269.188	PG 32:2|PG 16:1(9Z)_16:1(9Z)	859118	436790	57017	238812
		9.177	PG 32:2|PG 16:1_16:1	[M+NH4]+	736.515	C38H71O10P	3.31291	177.16548:54 219.20769:99 237.13496:20 238.22739:259 245.21843:11 255.23082:42 275.237:125 293.25592:137 311.25708:4538 312.25967:513 355.28427:266 447.24316:80 505.4458:74 547.47015:138385 547.61084:1965 547.64044:545 547.71448:311 548.13281:256 548.47357:33397 548.61432:464 549.47418:378 551.57471:49 553.42242:9 683.45844:31 719.34241:60		1.3637	278.229
	PG15	9.311	PG 32:2|PG 16:1_16:1	[M-H]-	717.472	C38H71O10P	1.44954		152.99297:442 154.94547:22 171.00285:429 197.29205:20 225.18237:2073 226.18732:102 227.03244:390 249.18655:70 252.83203:74 253.2169:36743 253.30751:473 253.33015:364 253.3503:374 253.36792:209 253.63483:45 254.21947:5511 261.46155:43 281.24625:1260 347.439:35 389.21451:906 390.21664:179 393.21506:36 418.24612:46 453.42923:27 463.24734:1527 464.25198:297 465.62958:12 481.25778:2121 482.2644:314 48…	1.3195	269.335	PG 32:2|PG 16:1(9Z)_16:1(9E)			43811.2	238812
		9.326	PG 32:2|PG 16:1_16:1	[M+NH4]+	736.51	C38H71O10P	-2.48468	177.16548:54 219.20769:99 237.13496:20 238.22739:259 245.21843:11 255.23082:42 275.237:125 293.25592:137 311.25708:4538 312.25967:513 355.28427:266 447.24316:80 505.4458:74 547.47015:138385 547.61084:1965 547.64044:545 547.71448:311 548.13281:256 548.47357:33397 548.61432:464 549.47418:378 551.57471:49 553.42242:9 683.45844:31 719.34241:60		1.3632	278.117
	PG16	9.67217	PG 32:2|PG 16:1_16:1	[M-H]-	717.472	C38H71O10P	1.12897		227.02777:109 251.19778:434 253.21449:3202 254.21706:673 256.23315:331 263.18286:21 381.51886:44 455.24292:85 461.22797:69 463.25095:108 481.25452:622 482.26111:114 483.27225:4323 483.40088:61 484.27399:759 485.27328:85 643.43311:40 717.47229:2088	1.32133	269.712		67019	78207	5311	2778
		9.657	PG 32:2|PG 16:1_16:1	[M+NH4]+	736.51	C38H71O10P	-2.90559	237.21794:65 239.22462:77 313.26407:61 368.28659:139 547.47052:8464 547.61115:187 548.47394:2184 549.48566:92 556.88495:26		1.3821	281.988
	PG17	8.902	PG 32:3|PG 16:1_16:2	[M-H]-	715.458	C38H69O10P	2.72554	225.18475:69 249.18405:1449 250.18359:142 255.22905:366 351.24011:9 363.19232:86 385.17542:95 459.21936:28 464.27582:69 465.26794:213 466.28842:56 715.43597:56 715.45715:776		1.312	267.816		2431	3734	254	1527
	PG18	11.076	PG 33:0|PG 16:0_17:0	[M-H]-	735.523	C39H77O10P	6.79793		225.69298:9 255.22916:440 269.2464:148 438.98224:10 461.23816:37 687.29413:9 735.52319:529	1.3602	277.523		169903			11790.1
	PG19	10.178	PG 33:1|PG 17:0_16:1	[M-H]-	733.505	C39H75O10P	2.83571		153.03215:10 227.02539:110 253.21449:12826 253.31013:222 254.21706:903 255.23169:181 267.22617:53 269.2438:1174 270.24899:502 281.24371:54 342.11258:9 405.24097:676 406.24438:195 463.24075:82 479.27219:157 482.25766:93 484.27747:178 497.28522:189 498.30136:123 732.48987:224 733.50458:8129 733.66302:320 733.74017:131	1.3418	273.774	PG 33:1|PG 17:0_16:1(9Z)	167128	6160	8623	15556
		10.204	PG 33:1	[M+NH4]+	752.543	C39H75O10P	-0.332207	221.22644:70 225.22482:223 235.24646:76 239.23936:78 253.25381:52 266.26132:81 313.27536:210 325.27197:122 327.2919:46 339.29214:603 563.50378:25755 563.6427:1005 563.67273:406 563.70654:439 563.72534:299 563.86432:64 564.17609:132 564.50299:11031 564.64581:228 565.50684:425 624.39288:49 699.50098:83		1.4032	286.166
	PG20	10.29	PG 33:1|PG 17:0_16:1	[M+NH4]+	752.544	C39H75O10P	0.0797296	221.22644:70 225.22482:223 235.24646:76 239.23936:78 253.25381:52 266.26132:81 313.27536:210 325.27197:122 327.2919:46 339.29214:603 563.50378:25755 563.6427:1005 563.67273:406 563.70654:439 563.72534:299 563.86432:64 564.17609:132 564.50299:11031 564.64581:228 565.50684:425 624.39288:49 699.50098:83		1.4031	286.145	PG 33:1|PG 17:0_16:1(9E)
		10.309	PG 33:1|PG 17:0_16:1	[M-H]-	733.505	C39H75O10P	2.83571		152.98912:208 196.03468:67 240.32727:62 253.21449:11200 253.30762:147 254.21706:716 255.22916:643 256.23315:222 267.20807:55 267.23135:1838 268.23276:335 269.2464:2673 270.24899:529 271.25342:78 290.99637:14 297.24231:148 299.25513:70 377.20975:27 391.22021:109 403.22198:73 452.28186:181 463.24075:113 479.27567:313 481.26495:24 483.27225:163 488.26337:11 495.27362:57 497.28522:360 498.29785:81 66…	1.3418	273.774		159060	78280	15014	49307
	PG21	10.488	PG 33:1|PG 16:0_17:1	[M-H]-	733.505	C39H75O10P	3.16291		156.32458:29 207.64923:35 227.02777:48 249.21912:130 255.23167:13109 255.32516:441 255.34792:193 255.37823:116 255.4389:49 256.23315:2229 257.30252:48 267.19516:149 267.23135:50558 267.327:1286 267.37354:581 267.39423:231 267.50027:59 267.69687:233 268.09549:132 268.23276:4615 268.35709:50 269.2464:216 271.22736:58 274.57654:25 391.22647:1463 392.22806:378 394.78787:31 403.22516:172 407.39587:35 …	1.3465	274.733		715950	1204215	7829	3373
	PG22	9.514	PG 33:2|PG 16:1_17:1	[M+NH4]+	750.527	C39H73O10P	-1.2258	233.22749:145 311.25446:46 325.26617:116 519.29059:56 561.48914:6910 561.62781:207 561.66528:95 562.4903:3469 563.49231:239		1.3841	282.289	PG 33:2|PG 16:1(9Z)_17:1(9Z)
		9.539	PG 33:2|PG 16:1_17:1	[M-H]-	731.488	C39H73O10P	2.15998		152.98907:269 227.03008:58 252.93265:32 253.21442:5370 254.21696:541 267.18472:43 267.23126:4720 268.23526:331 281.22772:19 323.7963:77 389.20831:191 403.22186:322 463.24741:167 477.25925:253 481.25092:194 491.28003:49 712.49933:71 731.48846:4438 731.7066:72	1.3329	271.979		89243	20622	3453	65303
	PG23	9.675	PG 33:2|PG 16:1_17:1	[M-H]-	731.489	C39H73O10P	2.50175		152.99101:659 156.63512:78 209.01642:76 227.02766:111 253.21439:29156 253.31001:567 253.33015:330 253.3503:270 253.66756:123 254.21947:3070 254.5751:78 255.23157:187 260.37845:38 267.23123:33447 267.3269:497 267.37344:300 267.69675:76 267.83392:50 268.23523:3401 269.20996:288 270.21506:180 279.22632:108 295.22803:195 297.23947:915 298.24365:120 388.94623:21 389.21136:622 396.45795:21 403.22818:83…	1.3349	272.377	PG 33:2|PG 16:1(9Z/9E)_17:1(9Z/9E)	592350	140502	3993	22728
		9.678	PG 33:2|PG 16:1_17:1	[M+NH4]+	750.527	C39H73O10P	-0.826085	237.22021:239 251.23392:100 294.24811:52 312.25967:55 325.27454:632 326.27371:181 461.2699:46 561.48505:22385 561.6275:772 561.67627:172 562.48999:6703 562.63251:102 563.5033:97 586.40576:25		1.3933	284.168
	PG24	11.814	PG 34:0|PG 16:0_18:0	[M+NH4]+	768.574	C40H79O10P	-1.74349	207.21573:61 239.23447:167 253.25887:70 313.28094:151 341.30246:43 579.53223:10764 579.67694:437 580.53406:2048 581.52533:78		1.438	293.163
		11.813	PG 34:0|PG 16:0_18:0	[M-H]-	749.532	C40H79O10P	-1.86783		152.99307:210 255.22925:881 256.23325:149 256.84875:45 283.26303:2160 284.26468:182 285.21198:29 391.22348:184 465.30582:67 493.29086:51 587.09259:9 749.53674:1539	1.3703	279.486		15378	1807	14065	24262
	PG25	10.682	PG 34:1|PG 16:0_18:1	[M+NH4]+	766.558	C40H77O10P	-1.91766	221.2263:66 239.23676:87 313.26956:51 339.2861:51 577.5155:3065 578.52325:1240 579.52802:209		1.42	289.512	PG 34:1|PG 16:0_18:1(11Z)
		10.722	PG 34:1|PG 16:0_18:1	[M-H]-	747.521	C40H77O10P	3.18387		152.99107:560 153.99815:88 171.00085:351 180.04073:96 208.86336:72 221.03928:10 227.03255:368 248.23894:68 255.09023:83 255.22916:35501 255.32516:634 255.34792:258 255.3656:278 255.38329:241 255.68411:161 256.23315:4008 256.36481:60 257.23657:76 261.17023:42 281.24637:80574 281.34451:1233 281.37103:476 281.38959:677 281.45856:86 281.50369:58 281.72394:443 282.03195:82 282.24976:8339 282.36667:56 …	1.3631	278.02		889339	1233294	592986
	PG26	10.77	PG 34:1|PG 16:0_18:1	[M-H]-	747.52	C40H77O10P	2.84943		150.9751:67 152.99297:599 155.96288:27 166.41002:81 171.00078:274 188.03819:21 227.02528:46 245.04739:84 255.22903:41162 255.32504:1146 255.34779:401 255.37811:374 255.68401:275 256.23303:5266 256.5065:51 258.67407:49 281.24622:47175 281.34436:909 281.37091:299 281.38947:343 281.46906:76 281.72382:200 282.24963:4072 283.25214:200 317.92123:109 367.43295:68 391.22003:159 392.22787:184 399.44861:53…	1.364	278.52	PG 34:1|PG 16:0_18:1(9Z)				525223
	PG27	9.829	PG 34:2|PG 16:1_18:1	[M+NH4]+	764.545	C40H75O10P	1.98811	191.18405:74 230.19878:72 238.22517:30 247.24638:140 265.25314:588 311.2518:93 311.25739:860 339.28632:608 355.28461:709 448.26102:53 575.50311:63746 575.64349:1289 575.67383:332 575.71179:381 576.18628:134 576.50525:24148 576.6496:508 576.67236:92 577.5083:645 582.68927:9		1.3978	284.991	PG 34:2|PG 16:1(9Z)_18:1(11Z)
		9.848	PG 34:2|PG 16:1_18:1	[M-H]-	745.498	C40H75O10P	-6.04961		150.29382:96 152.991:1086 154.69359:59 160.01187:81 172.84625:66 194.47006:11 209.01411:164 227.03004:213 253.21437:70261 253.3075:1231 253.3528:475 253.38301:232 253.43336:158 253.53659:92 253.66754:513 253.77081:70 254.05054:51 254.21692:6052 255.22145:119 271.03714:31 281.24622:38125 281.34436:677 281.37088:356 281.39212:377 281.72382:61 282.24963:4144 282.57385:42 283.25214:90 287.98804:38 29…	1.3589	277.189		2136100	1017650	746492
	PG28	9.93	PG 34:2|PG 16:1_18:1	[M-H]-	745.507	C40H75O10P	-5.8		150.97318:55 152.99103:1667 155.00061:40 164.06821:97 171.00081:661 173.65393:99 209.01643:197 217.53351:58 227.00864:47 227.02769:1086 253.071:80 253.21442:75923 253.30754:1363 253.32767:422 253.35033:734 253.51901:112 253.66759:404 253.75827:44 254.21696:7165 254.53983:42 255.22655:83 256.59521:98 267.23126:481 281.24628:82811 281.34442:1513 281.36829:597 281.3895:809 281.42401:312 281.47971:86…	1.352	275.8	PG 34:2|PG 16:1(9Z)_18:1(9Z)				931602
	PG29	10.002	PG 34:2|PG 16:1_18:1	[M+NH4]+	764.545	C40H75O10P	1.51725	192.18906:56 216.98637:77 237.18617:72 237.22272:809 239.2392:41 247.24374:342 265.25296:1297 266.25854:151 293.27225:54 311.25439:178 312.26254:435 321.28754:112 337.28751:62 339.289:1768 340.29489:286 475.27539:84 493.29089:47 501.4711:162 575.26746:104 575.50269:114550 575.60516:301 575.71143:665 575.8291:70 575.867:125 576.18591:599 576.50488:40269 576.64917:833 576.67578:266 576.70618:214 57…		1.4028	286.016	PG 34:2|PG 16:1(9Z/9E)_18:1(11Z/11E)	837242	314061	652029
		10.003	PG 34:2|PG 16:1_18:1	[M-H]-	745.507	C40H75O10P	5.48623		150.97318:55 152.99103:1667 155.00061:40 164.06821:97 171.00081:661 173.65393:99 209.01643:197 217.53351:58 227.00864:47 227.02769:1086 253.071:80 253.21442:75923 253.30754:1363 253.32767:422 253.35033:734 253.51901:112 253.66759:404 253.75827:44 254.21696:7165 254.53983:42 255.22655:83 256.59521:98 267.23126:481 281.24628:82811 281.34442:1513 281.36829:597 281.3895:809 281.42401:312 281.47971:86…	1.3591	277.227
	PG30	10.172	PG 34:2|PG 17:1_17:1	[M-H]-	745.507	C40H75O10P	5.48623		209.01651:117 253.21198:1417 254.21706:328 267.23135:6210 267.327:199 267.37872:81 268.23276:930 269.21008:96 271.07632:22 280.23682:134 281.24637:1334 326.20258:9 403.21881:54 404.23245:78 477.25247:134 495.27011:638 496.28067:59 623.27594:9 745.45074:64 745.50256:9036 745.67096:288 745.70117:226 745.71844:104	1.3557	276.523	PG 34:2|PG 16:1(9E)_18:1(11E)	186126	42723	223947
		10.189	PG 34:2|PG 17:1_17:1	[M+NH4]+	764.541	C40H75O10P	-3.59692	169.91298:9 219.21252:40 237.22525:82 279.22696:49 325.27759:118 397.66821:9 475.28592:83 575.50293:4788 576.50513:2153 580.36243:49 591.52295:46		1.4007	285.585
	PG31	9.303	PG 34:3|PG 16:1_18:2	[M-H]-	743.487	C40H73O10P	0.820458		152.99303:115 251.2003:112 253.21701:459 262.22168:51 279.2291:882 281.25168:85 295.22543:76 489.27026:60 743.36243:23 743.48315:1102	1.3432	273.999		15419	3406	539	7555
	PG32	9.492	PG 34:3|PG 16:0_18:3	[M-H]-	743.488	C40H73O10P	1.14326	153.36485:21 251.19769:84 253.21439:1180 254.22198:188 279.22897:302 280.23669:207 281.2489:128 387.18921:37 415.22443:42 481.24393:75 489.25958:98 742.47852:65 743.49152:1178		1.3472	274.818		12153.1	18327.3
		9.5	PG 34:3|PG 16:0_18:3	[M+NH4]+	762.526	C40H73O10P	-3.29168	311.25989:39 465.18475:37 547.39984:27 547.47388:77 573.48572:1808 574.48987:585 762.57349:41		1.388	282.995
	PG33	9.627	PG 34:3|PG 18:1_16:2	[M-H]-	743.488	C40H73O10P	1.14326		251.17783:98 251.19788:1015 253.21458:1433 260.27402:24 279.23181:1082 281.24646:151 418.2529:62 479.24118:68 509.28711:116 743.48773:1865	1.3484	275.064		12397	26588	5652	5166
		9.631	PG 34:3|PG 18:1_16:2	[M+NH4]+	762.525	C40H73O10P	-3.37037	310.24496:71 313.27786:48 573.44025:60 573.48572:5825 574.48987:1236 575.49878:104 691.62042:44		1.4047	286.405
	PG34	9.757	PG 34:3|PG 16:1_18:2	[M-H]-	743.487	C40H73O10P	0.564906		245.03996:95 253.21439:205 279.23425:160 481.25082:76 607.36926:76 698.41187:9 743.48285:233	1.3512	275.623		2630	4046	5527	2945
	PG35	11.146	PG 35:1|PG 16:0_19:1	[M-H]-	761.533	C41H79O10P	-0.879803		170.99879:25 253.20444:111 255.23167:1431 256.23315:221 259.78943:34 295.22543:52 295.26074:2049 296.26703:246 341.9137:9 420.29279:21 431.25995:217 464.73273:52 466.26471:74 483.26877:142 523.29675:75 761.50287:85 761.53339:3131	1.376	280.562	PG 35:1|PG 16:0_19:1(9Z)	56555	7817	5224	56112
	PG36	11.433	PG 35:1|PG 16:0_19:1	[M-H]-	761.534	C41H79O10P	-0.236365		227.02785:205 227.03023:9 255.22925:1895 256.23325:155 267.20816:79 267.23141:1210 268.23544:162 283.26035:302 295.26086:6467 295.36411:165 295.60605:46 296.26715:1039 296.95349:66 325.2865:58 391.22659:356 392.23444:106 477.263:51 483.26895:250 505.2908:218 523.3042:141 585.52264:10 687.50171:58 761.45947:75 761.53363:11178 761.69513:288 761.76495:98	1.3742	280.205	PG 35:1|PG 16:0_19:1(9E)	17213	69182	8586	3225
		11.457	PG 35:1|PG 16:0_19:1	[M+NH4]+	780.573	C41H79O10P	-1.79355	185.19119:57 233.22736:98 304.1655:9 353.30447:311 514.17395:9 591.53412:18900 591.6803:483 591.71106:205 591.75726:178 592.53473:6193 593.53619:311		1.4439	294.29
	PG37	10.273	PG 35:2|PG 16:1_19:1	[M+NH4]+	778.56	C41H77O10P	1.09176	181.15836:77 229.04826:93 237.22281:313 279.26132:67 296.26218:68 311.26007:958 312.25708:85 326.27679:69 351.29782:81 353.30768:416 507.30762:49 589.5166:42791 589.66254:966 589.73938:402 589.83923:78 590.51935:12905 590.66541:420 590.70001:173 591.52295:413 683.58704:9		1.4165	288.719	PG 35:2|PG 16:1(9Z)_19:1
		10.272	PG 35:2|PG 16:1_19:1	[M-H]-	759.519	C41H77O10P	0.473985		170.99258:104 253.21449:19730 253.30762:376 253.35796:195 254.21706:999 254.64841:55 267.22876:604 281.24637:649 295.26074:4956 296.26703:755 300.58618:32 389.20844:33 403.23151:129 431.25339:902 432.26218:142 463.24075:108 481.24759:71 481.26147:276 491.26965:80 505.29416:462 506.30069:113 509.27982:81 523.30402:897 524.31378:140 569.09692:9 685.47949:172 759.51855:20016 759.67981:430 759.77576:…	1.3682	278.982		196277	43266	6219	175845
	PG38	10.425	PG 35:2|PG 17:1_18:1	[M+NH4]+	778.56	C41H77O10P	0.462393	165.16335:82 189.17064:45 195.17603:153 233.22736:303 247.23869:145 251.23392:77 265.2529:1352 307.26285:72 321.27328:45 323.17554:45 325.27167:1637 326.27658:373 339.11121:11 339.28891:1051 377.18454:33 475.27527:68 589.51617:74592 589.66217:1711 589.72742:540 589.85034:50 590.20764:480 590.51898:23944 590.66504:764 590.6958:192 591.52643:496		1.4315	291.777
		10.451	PG 35:2|PG 17:1_18:1	[M-H]-	759.519	C41H77O10P	0.882138		185.90392:98 253.21187:102 267.21829:82 267.23123:4868 268.23523:652 271.1413:28 281.24625:7618 281.34702:171 282.25229:2074 283.25482:185 285.22244:21 297.24219:1956 298.24637:758 299.25775:151 385.59763:48 393.23389:78 409.2395:43 460.27731:53 476.28198:53 477.26263:139 478.29272:189 491.27646:69 494.21814:81 495.28043:116 509.28317:82 523.30737:43 645.44806:75 758.53796:494 759.52258:4767 759.…	1.3694	279.232		225054	285120	12969	24677
	PG39	13.095	PG 36:0|PG 18:0_18:0	[M-H]-	777.563	C42H83O10P	-3.29233		283.25751:164 312.30963:18 718.53143:53 777.55811:158	1.398	284.95		216	24	277	9310
	PG40	11.751	PG 36:1|PG 18:0_18:1	[M-H]-	775.553	C42H81O10P	4.56451		152.98515:39 171.00082:361 203.51334:46 212.25262:64 281.24628:39901 281.34442:862 281.37094:334 281.39218:296 282.24969:5495 283.26285:12344 284.2645:958 285.27325:82 290.52438:36 342.84998:9 389.84503:84 419.24612:108 419.25583:1206 420.25699:199 421.17172:43 438.27335:97 453.53033:86 491.28003:536 492.28302:188 493.29404:873 494.2991:320 509.28323:69 511.30875:1736 512.31049:510 513.33832:104 …	1.3895	283.226	PG 36:1|PG 18:0_18:1(11Z)
		11.788	PG 36:1|PG 18:0_18:1	[M+NH4]+	794.592	C42H81O10P	1.53538	223.20454:67 265.24789:86 265.25305:895 266.25604:197 323.29517:65 339.28909:2102 340.29205:171 341.30234:948 342.30829:286 597.9801:40 605.55005:59151 605.69409:1480 605.72522:561 605.88873:78 606.24695:232 606.55078:17519 606.7027:339 606.73389:196 606.76501:157 607.55621:329		1.448	295.024		8028	62916	7382
	PG41	11.967	PG 36:1|PG 18:0_18:1	[M-H]-	775.549	C42H81O10P	-0.863904		152.98515:39 171.00082:361 203.51334:46 212.25262:64 281.24628:39901 281.34442:862 281.37094:334 281.39218:296 282.24969:5495 283.26285:12344 284.2645:958 285.27325:82 290.52438:36 342.84998:9 389.84503:84 419.24612:108 419.25583:1206 420.25699:199 421.17172:43 438.27335:97 453.53033:86 491.28003:536 492.28302:188 493.29404:873 494.2991:320 509.28323:69 511.30875:1736 512.31049:510 513.33832:104 …	1.3906	283.453	PG 36:1|PG 18:0_18:1(9Z)				486460
	PG42	10.667	PG 36:2|PG 18:1_18:1	[M+NH4]+	792.573	C42H79O10P	-2.00612	177.27296:9 191.18179:79 229.05304:71 247.24133:318 258.10449:66 265.25305:2975 266.2612:184 294.33783:9 311.25726:53 339.28909:2262 340.29205:307 465.23618:43 475.28244:121 603.53168:44956 603.64825:123 603.67932:1180 603.71045:319 603.74542:538 604.23132:342 604.53851:14188 604.68628:327 604.72516:143 604.75238:78 605.53839:233 607.40027:81 608.383:63 625.3772:53		1.4326	291.895	PG 36:2|PG 18:1(11Z)_18:1(11Z)
		10.669	PG 36:2|PG 18:1_18:1	[M-H]-	773.533	C42H79O10P	-0.465397		153.99419:69 165.57875:24 171.00288:460 205.98213:88 216.5992:98 234.45755:54 253.21442:78 281.13757:100 281.21182:160 281.24628:82308 281.34442:1723 281.36298:711 281.39218:461 281.44522:55 281.47705:97 281.72385:454 282.12482:47 282.24966:10373 282.34799:269 282.42239:60 282.8132:50 283.24954:291 333.67377:38 410.02692:40 417.24097:2009 418.24615:423 435.246:127 469.56906:22 491.25198:82 491.28…	1.3866	282.647		28406	767154	74490
	PG43	10.73	PG 36:2|PG 18:1_18:1	[M-H]-	773.533	C42H79O10P	-0.465397		227.03015:75 281.24637:8405 282.24976:1370 346.83807:9 417.23785:153 491.25211:63 492.29016:66 509.2905:223 772.38129:76 773.53314:3520 773.80585:61	1.388	282.86	PG 36:2|PG 18:1(9Z)_18:1(9Z)				787673
	PG44	10.8	PG 36:2|PG 18:1_18:1	[M-H]-	773.533	C42H79O10P	-1.33155	255.22923:59 267.23401:133 295.26358:330 301.15408:32 477.2561:83 691.50049:71 773.52466:298		1.3882	282.965	PG 36:2|PG 18:1(11Z)_18:1(11E)			21924.4
	PG45	10.031	PG 36:3	[M+NH4]+	790.557	C42H77O10P	-2.40336	189.16428:69 263.2348:25 333.17838:40 337.27322:199 521.45203:616 601.51685:6503 601.66431:100 602.52203:2166 607.3927:27 648.46893:62		1.4205	289.442
		10.026	PG 36:3|PG 18:1_18:2	[M-H]-	771.515	C42H77O10P	-3.48663		253.21693:106 268.23267:79 279.23163:931 280.23145:159 281.24893:855 282.24966:171 415.23093:27 418.23969:53 507.2724:50 510.29013:86 771.5199:1026	1.3806	281.443		803	6985	603	17587
	PG46	9.473	PG 36:4|PG 18:1_18:3	[M-H]-	769.501	C42H75O10P	-1.74138		277.21652:191 281.24646:254 363.19861:27 711.49554:60 769.49677:114	1.3664	278.562		67	3767	77	2005
	PG47	11.425	PG 37:2|PG 18:1_19:1	[M+NH4]+	806.59	C43H81O10P	-0.991829	225.56419:9 339.28891:210 353.33124:42 549.48157:44 563.492:32 564.50623:489 606.5426:55 617.54993:341 618.55261:298		1.4557	296.513
		11.34	PG 37:2|PG 18:1_19:1	[M-H]-	787.547	C43H81O10P	-2.55222		171.00299:192 227.03023:85 268.23026:27 281.24646:1126 295.26086:1051 417.24445:198 523.3078:140 787.40546:66 787.54742:2587	1.3952	284.322		93	27690	894	927
BMP	BMP01	9.514	BMP 32:0|BMP 16:0_16:0	[M+NH4]+	740.546	C38H75O10P	3.61896	205.19872:76 235.14928:58 297.14206:82 306.51758:105 312.26254:213 313.27234:551 314.28098:556 325.27463:63 339.2919:90 395.31226:64 413.31851:81 547.40002:381 607.38446:50 663.46112:65 681.46698:678 682.47479:319		1.3741	280.313		204582	154983	147825	145138
	BMP02	9.419	BMP 32:1|BMP 16:0_16:1	[M+NH4]+	738.525	C38H73O10P	-4.14338	219.20775:75 257.25131:151 311.25717:4935 312.25696:454 313.27234:3126 314.27817:217 320.37247:31 428.26883:72 516.3858:9 548.46997:230 549.47803:204 685.48212:237		1.382	281.95	BMP 32:1|BMP 16:0_16:1(9Z)	111	1740	31618	443
	BMP03	9.565	BMP 32:1|BMP 16:0_16:1	[M+NH4]+	738.525	C38H73O10P	-4.14338	237.23245:57 247.24622:88 285.23999:25 311.25717:5835 311.3688:147 312.26254:1030 313.27515:12780 313.37875:228 314.27817:1184 338.63089:36 549.47803:11 550.48328:181 567.31708:152 613.43768:22 685.46143:57		1.3928	284.149	BMP 32:1|BMP 16:0_16:1(9E)	454	282	53532	136
	BMP04	8.83	BMP 32:2|BMP 16:1_16:1	[M+NH4]+	736.51	C38H71O10P	-2.64761	217.19612:70 237.22272:237 311.25717:35065 311.36044:253 311.41345:282 311.75967:146 312.26254:5393 318.6055:23 339.28317:67 531.21283:76 547.47034:790 595.52637:53 683.47101:221 689.97852:9		1.3581	277.089	BMP 32:2|BMP 16:1(9Z)_16:1(9Z)	190	485	60695	108
	BMP05	8.961	BMP 32:2|BMP 16:1_16:1	[M+NH4]+	736.51	C38H71O10P	-2.64761	173.0258:88 195.17609:156 219.21243:333 311.25995:37390 311.36044:921 311.39114:415 311.41068:661 311.75967:323 312.25977:5959 313.26675:116 409.05283:9 544.7868:22 547.47034:1115 548.47369:321 679.44934:40 683.45862:302		1.3626	278.006	BMP 32:2|BMP 16:1(9Z)_16:1(9E)	114	100	92993	140
	BMP06	10.252	BMP 34:1|BMP 16:0_18:1	[M+NH4]+	766.558	C40H77O10P	-1.68284	247.24126:34 257.24625:151 311.25717:61 311.25995:203 313.27237:2199 314.27539:694 339.289:5767 340.29489:831 341.30515:284 449.26257:54 577.50031:56 657.98462:9		1.4165	288.797	BMP 34:1|BMP 16:0_18:1(11Z)	1870	858	24868	1479
	BMP07	10.28	BMP 34:1|BMP 16:0_18:1	[M+NH4]+	766.558	C40H77O10P	-1.68284	237.22272:45 265.25812:252 293.25058:60 311.25717:6835 312.26254:850 339.289:20395 339.39972:335 339.42593:157 339.44925:160 340.29196:3121 373.211:54 435.18344:142 572.72095:41 575.50269:619 576.50488:153 711.47369:22 711.49481:272 741.65308:68		1.4165	288.797	BMP 34:1|BMP 16:0_18:1(9Z)				1479
	BMP08	9.409	BMP 34:2|BMP 16:1_18:1	[M+NH4]+	764.54	C40H75O10P	-4.06779	226.2205:44 309.24313:56 355.28461:114 457.28406:47 495.43997:971 535.46503:83 536.47565:68		1.3918	283.768	BMP 34:2|BMP 16:1(9Z)_18:1(11Z)			19779.6
	BMP09	9.557	BMP 34:2|BMP 16:1_18:1	[M+NH4]+	764.54	C40H75O10P	-4.06779	237.22272:45 265.25812:252 293.25058:60 311.25717:6835 312.26254:850 339.289:20395 339.39972:335 339.42593:157 339.44925:160 340.29196:3121 373.211:54 435.18344:142 572.72095:41 575.50269:619 576.50488:153 711.47369:22 711.49481:272 741.65308:68		1.3974	284.901	BMP 34:2|BMP 16:1(9Z/9E)_18:1(11Z/11E)	650	1244	56351
	BMP10	9.652	BMP 34:2|BMP 16:1_18:1	[M+NH4]+	764.541	C40H75O10P	-3.91083	248.24951:64 262.33981:139 293.24518:83 311.25717:8042 312.26254:1006 339.289:20053 339.39972:525 339.44635:195 340.29196:2476 391.22836:32 574.49762:105 576.50867:371 592.50024:45		1.3976	284.942	BMP 34:2|BMP 16:1(9E)_18:1(11E)	103	833	61309
	BMP11	9.652	BMP 34:2|BMP 16:1_18:1	[M+NH4]+	764.541	C40H75O10P	-3.91083	248.24951:64 262.33981:139 293.24518:83 311.25717:8042 312.26254:1006 339.289:20053 339.39972:525 339.44635:195 340.29196:2476 391.22836:32 574.49762:105 576.50867:371 592.50024:45		1.3976	284.942	BMP 34:2|BMP 16:1(9Z)_18:1(9Z)				4700
	BMP12	10.215	BMP 36:2|BMP 18:1_18:1	[M+NH4]+	792.573	C42H79O10P	-1.8421	247.23875:62 311.26276:74 339.289:4890 340.29196:602 367.32486:39 567.32837:42 589.53558:89 712.00543:9 740.52496:58		1.4269	290.731		947	217	13800	3495
TG	TG01	30.824	TG 48:0|TG 14:0_16:0_18:0	[M+NH4]+	824.768	C51H98O6	-3.17664	239.23439:42 523.46198:76 551.50446:5600 552.50409:1176 553.51208:92 565.51416:70 565.51788:81		1.5502	315.658		21962	7211	20400	11839
	TG02	31.558	TG 50:0|TG 16:0_16:0_18:0	[M+NH4]+	852.802	C53H102O6	0.293151	239.22223:41 239.23936:224 551.50464:4847 551.64575:87 552.508:1392 553.50482:70 566.51526:70 577.51965:53 579.53223:10222 579.67688:384 579.71118:106 580.53784:4297 581.5368:147 586.78943:23 607.5603:283		1.5831	322.172		31511	9425	29532	14015
		31.555	TG 50:0|TG 16:0_16:0_18:0	[M+Na]+	857.756	C53H102O6	-1.14251	433.76593:9 573.48224:58 601.52441:50 604.18079:9 857.73309:33 857.7655:320		1.5669	318.854
	TG03	30.75	TG 50:1|TG 16:0_16:0_18:1	[M+NH4]+	850.784	C53H100O6	-1.93938	551.48956:50 551.50446:348 561.47791:56 566.52264:37 577.51947:511 578.53101:178		1.5711	319.742		6772	7897	8588	7083
	TG04	32.03	TG 52:0|TG 16:0_18:0_18:0	[M+NH4]+	880.83	C55H106O6	-2.97446	239.2392:59 285.29608:103 341.30515:47 552.51135:91 579.52423:86 579.53186:3474 580.53748:1339 581.53644:47 607.56378:2018 608.56232:387 614.18225:9		1.6148	328.455		19358	2792	17912	5860
		32.028	TG 52:0|TG 16:0_18:0_18:0	[M+Na]+	885.785	C55H106O6	-3.7255	295.50037:9 579.53204:55 602.53345:49 811.44904:10 885.78064:331		1.5998	325.38
	TG05	31.511	TG 52:1|TG 16:0_18:0_18:1	[M+NH4]+	878.818	C55H104O6	0.830662	179.17975:117 238.23006:65 265.25055:117 265.25311:251 282.28271:64 313.27255:118 339.29214:80 491.81339:68 521.49896:44 577.51965:7171 577.66034:194 577.72876:105 578.51978:1843 579.53601:6063 579.67688:174 580.53784:1666 581.54059:156 592.53912:64 605.55023:7479 605.58136:309 605.70203:212 606.55096:2425 607.5564:241		1.6067	326.833		3973	4466	10921	3115
	TG06	31.986	TG 54:1|TG 18:0_18:0_18:1	[M+NH4]+	906.848	C57H108O6	-0.27568	210.21825:9 247.23892:117 249.22253:91 249.26997:76 265.25311:1689 266.25613:157 268.27304:254 339.28629:106 341.30539:1742 342.31131:304 518.86194:61 531.51581:120 577.48926:26 577.51965:494 605.55023:84848 605.69427:1618 605.7254:447 605.76434:617 605.89673:80 606.25104:575 606.55096:19683 606.69897:447 607.56421:37876 607.71234:459 607.77863:211 608.5705:7465 609.57367:108 621.91724:28 633.583…		1.6346	332.344		7376	3913	11199	2959
	TG07	31.446	TG 54:2|TG 18:0_18:1_18:1	[M+NH4]+	904.83	C57H106O6	-3.4371	518.16992:9 551.50409:44 603.51575:52 603.53516:541 605.54578:1044 606.55042:246		1.6235	330.101		4606	1582	8516	3036
FA	FA01	4.879	FA 14:0	[M-H]-	227.199	C14H28O2	-10.7834		156.01424:9 227.19926:65 227.20403:106	0.7695	163.315		3380.71	8428.08	84556	8306.56
	FA02	6.064	FA 15:0	[M-H]-	241.213	C15H30O2	-17.8263		241.2132:104 241.21811:68	0.7881	166.733		1577.92	2290.88	12968.1	4461.48
	FA03	1.409	FA 15:4	[M-H]-	233.152	C15H22O2	-12.5668		147.66101:9 233.14935:159	0.7604	161.148		535.028	1779.92	1255.65	1727.96
	FA04	7.344	FA 16:0	[M-H]-	255.232	C16H32O2	-5.60272		255.23428:51	0.8085	170.562		6265.45	7977	22246.6	8554.21
	FA05	1.035	FA 16:0	[M-H]-	255.229	C16H32O2	-15.4369		255.2343:120	0.8087	170.6		5731.29	4708.21	5042.42	6993.12
	FA06	6.677	FA 16:0	[M-H]-	255.229	C16H32O2	-15.5544		255.22652:68	0.8089	170.639		4298.52	4912.31	9742.5	5485.72
	FA07	7.069	FA 16:0	[M-H]-	255.232	C16H32O2	-5.60272		255.22916:186	0.8089	170.639		28525.7	62546	73200.9	15452.8
	FA08	5.842	FA 16:0	[M-H]-	255.232	C16H32O2	-5.60272		216.78557:9 255.22923:87	0.8089	170.639		8839.78	9095.73	8532.15	7959.18
	FA09	3.059	FA 16:0	[M-H]-	255.232	C16H32O2	-5.60272		255.22916:249	0.8091	170.677		2825.4	3566.76	255244	3121.61
	FA10	0.91	FA 16:0	[M-H]-	255.229	C16H32O2	-15.4369		255.23169:104	0.8096	170.792		12079.3	11400.8	12819.5	13182.8
	FA11	6.882	FA 16:0	[M-H]-	255.229	C16H32O2	-15.5544		255.22401:67 255.22906:1419	0.8156	172.059		503644	865099	573147	724670
	FA17	0.908	FA 16:1	[M-H]-	253.214	C16H30O2	-11.4921		253.21185:86	0.8023	169.322		4570.03	2388.73	3892.27	4545.65
	FA16	1.959	FA 16:1	[M-H]-	253.214	C16H30O2	-11.4921		253.21458:83	0.8014	169.13		654.657	3225.54	163743	774.302
	FA18	2.128	FA 16:1	[M-H]-	253.214	C16H30O2	-11.4921		253.21198:75 253.21449:576 253.21703:93 253.21953:91 253.23463:20	0.8034	169.553		494.407	706.849	463734	626.928
	FA19	5.182	FA 16:1	[M-H]-	253.214	C16H30O2	-11.4921		253.21458:609	0.8054	169.976	FA 16:1(9Z)	163001	626358	1.75323e+06	1.11932e+06
	FA14	5.525	FA 16:1	[M-H]-	253.214	C16H30O2	-11.4921		216.62712:9 253.2119:55 253.22195:146	0.8009	169.015	FA 16:1(9E)	8277.21	5196.33	148829	29801.6
	FA13	7.081	FA 16:1	[M-H]-	253.214	C16H30O2	-11.4921		150.17752:9 235.48293:9 253.21439:86	0.8003	168.899		1209.02	1227.56	2614.78	1026.99
	FA15	9.837	FA 16:1	[M-H]-	253.214	C16H30O2	-11.0972		253.21449:152	0.8011	169.053		2368.15	1122.43	3172.55	2181.8
	FA12	10.756	FA 16:1	[M-H]-	253.214	C16H30O2	-11.0972		253.2171:101 253.23219:97	0.8002	168.861		40505.5	17626.3	1605.33	1315.6
	FA20	1.454	FA 16:1;O	[M-H]-	269.21	C16H30O3	-8.28343		251.20273:69 269.21518:89	0.8329	175.25		17.8296	48.8896	6653.08	2291.91
	FA21	7.583	FA 17:0	[M-H]-	269.246	C17H34O2	-8.61657		269.2438:155	0.8296	174.561		3487.17	4994.51	39227.9	19507.2
	FA22	7.377	FA 17:0	[M-H]-	269.246	C17H34O2	-8.50515		269.24371:136	0.8296	174.561		3420.02	1395.17	20207.7	21566
	FA23	6.231	FA 17:1	[M-H]-	267.231	C17H32O2	-6.51117		267.23135:142 267.23392:67	0.8222	173.055		1714.03	886.969	77918.8	187162
	FA24	6.489	FA 17:1	[M-H]-	267.231	C17H32O2	-5.94986		267.19006:53	0.8235	173.323		11938.1	31186.8	24679.8	5067.93
	FA25	0.984	FA 18:0	[M-H]-	283.263	C18H36O2	-5.36601		283.27365:44	0.8518	178.802		4205.38	4218.2	4921.34	3458
	FA26	7.368	FA 18:0	[M-H]-	283.263	C18H36O2	-4.51875		283.26569:118	0.8518	178.802		8424.54	9199.2	8941.03	8077.14
	FA27	2.779	FA 18:0;O	[M-H]-	299.258	C18H36O3	-4.71163		281.24362:100 299.2605:331	0.8615	180.399		185.423	1319.97	2058.74	32783.6
	FA28	0.912	FA 18:1	[M-H]-	281.246	C18H34O2	-8.3556		281.20667:31	0.8436	177.146		8251.87	5228.87	9332.83	10216.4
	FA29	1.03	FA 18:1	[M-H]-	281.246	C18H34O2	-8.24893		176.57121:9 281.24902:75	0.8436	177.146		3790.52	2307.13	3567.58	5787.89
	FA30	3.248	FA 18:1	[M-H]-	281.246	C18H34O2	-8.3556		281.24625:551	0.8427	176.956		1590.2	3623.64	103203	2577.15
	FA31	3.532	FA 18:1	[M-H]-	281.246	C18H34O2	-8.3556		281.24094:56	0.8434	177.108		1647.47	1677.33	42061.9	1740.93
	FA32	5.84	FA 18:1	[M-H]-	281.246	C18H34O2	-7.92893		281.24902:84	0.8432	177.07		2484.62	1974.92	2819.19	3798.11
	FA33	6.971	FA 18:1	[M-2H]2-	281.246	C18H34O2	-7.92893		160.35213:45 249.21152:138 263.23407:177 281.24625:16052 281.34436:263 281.37091:79	0.8514	178.783	FA 18:1(9Z)				2.23413e+06
	FA34	7.17	FA 18:1	[M-2H]2-	281.246	C18H34O2	-8.3556		281.24625:12027 281.34702:157 281.39212:100	0.8478	356.043	FA 18:1(11Z)	13726.2	16552.1	1.68731e+06
	FA35	7.366	FA 18:1	[M-H]-	281.246	C18H34O2	-7.60893		281.24646:77	0.8443	177.298	FA 18:1(11E)	4056.97	4592.66	99526.8
	FA36	7.574	FA 18:1	[M-H]-	281.246	C18H34O2	-8.46226		253.1087:9	0.8445	177.337		2881.22	2566.15	20812.5	6594.08
	FA37	10.688	FA 18:1	[M-H]-	281.246	C18H34O2	-7.92893		281.24646:113	0.8423	176.879		11615.9	4739.27	4699.38	3555.06
	FA38	11.706	FA 18:1	[M-H]-	281.246	C18H34O2	-7.60893		281.24911:91	0.8423	176.879		2402.56	8140.06	4757.97	4580.64
	FA39	1.168	FA 18:1;2O	[M-H]-	313.238	C18H34O4	-0.861963		157.08279:48 169.11594:92 197.15222:101 248.20406:73 249.21912:410 251.2379:87 265.21097:118 295.22543:177 296.22894:170 313.23547:249	0.8804	184.01		32.5757	3120.02	186361	92867.8
	FA40	1.048	FA 18:1;2O	[M-H]-	313.235	C18H34O4	-9.73699		211.12973:94 237.18716:46 249.22649:103 271.72751:9 293.20715:58 295.22256:182 312.22574:164 313.23813:780	0.8828	184.514		61.6264	1714.48	81025.2	176129
	FA41	0.883	FA 18:1;3O	[M-H]-	329.232	C18H34O5	-5.28501		171.07941:128 172.92946:56 183.1328:212 198.1059:64 211.13205:1119 212.13512:267 225.07326:66 229.14137:366 281.233:90 311.22342:52 329.23135:341	0.8871	185.037		13838.5	109700	101969	91983.5
	FA42	0.878	FA 18:1;4O	[M-H]-	345.226	C18H34O6	-7.06779		197.11232:76 255.08273:22 256.09149:148 257.0921:27 257.10226:70 268.46082:11 276.3746:9 327.20599:82 334.56433:9 345.22318:54	0.9044	188.31		210.947	3482.19	3258.21	2422.48
	FA43	2.219	FA 18:1;O	[M-H]-	297.242	C18H34O3	-4.30623		252.23895:82 279.229:173 297.23404:58	0.8534	178.765		481.998	1402.67	541.394	24956.5
	FA44	3.225	FA 18:1;O	[M-H]-	297.242	C18H34O3	-4.30623		199.62909:9 253.25217:109 279.229:56 280.88306:9 297.24222:44	0.8572	179.562		700.498	2319	2414.08	4782.49
	FA45	2.219	FA 18:1;O	[M-H]-	297.242	C18H34O3	-4.30623		171.09802:61 183.16489:82 261.27493:9 279.23163:712 281.52747:21 295.22531:198 297.2395:392	0.8692	182.066		408.766	1367.26	10905.9	96782.7
	FA46	5.692	FA 18:2	[M-H]-	279.229	C18H32O2	-14.4324		279.229:44 279.27393:69	0.8403	176.518		3060.02	4817.94	18305.2	21287.2
	FA47	6.191	FA 18:2	[M-H]-	279.232	C18H32O2	-4.9063		279.23447:76 279.23975:55	0.8458	177.661		14779	14310.9	17287.2	18237.4
	FA48	1.063	FA 18:2;2O	[M-H]-	311.221	C18H32O4	-6.9725		167.14119:62 171.13318:94 223.16977:166 263.20074:103 291.19864:161 293.20987:160 311.22342:323	0.8617	180.161		1267.75	18755.9	36744.4	68737.5
	FA49	1.087	FA 18:4;(2OH)	[M-H]-	291.193	C18H28O3	-11.5043		149.09036:76 175.10741:71 180.14253:104 204.15002:108 245.19102:72 273.18152:66 291.19324:276	0.8485	177.899		36.8986	40.9915	618.031	80049
	FA50	7.396	FA 19:0	[M-H]-	297.278	C19H38O2	-6.89586		297.27786:66	0.8659	181.383		24.102	983.165	1063.49	1076.34
	FA51	8.756	FA 19:0	[M-H]-	297.278	C19H38O2	-7.50135		242.65201:9 297.2804:105	0.8726	182.786		627.818	1048.23	1110.81	4078.57
	FA52	7.84	FA 19:1	[M-H]-	295.263	C19H36O2	-3.28519		295.25812:65 295.26086:258 295.26358:101	0.8648	181.208	FA 19:1 (10E)	1300.76	12444.8	79464.5	673.759
	FA53	7.612	FA 19:1	[M-H]-	295.261	C19H36O2	-12.4973		295.26346:71	0.8659	181.436	FA 19:1 (10Z)	3518.98	130.093	7037.44	7354.22
	FA54	9.278	FA 20:0	[M-H]-	311.293	C20H40O2	-7.83821		311.29337:442	0.8943	186.966		10126.5	24557.8	21712.3	28283.5
	FA55	8.341	FA 20:1	[M-H]-	309.279	C20H38O2	-2.68365		194.4084:9 309.27646:101 309.28201:113	0.8874	185.581	FA 20:1 (E)	844.592	465.888	4117.2	2125.53
	FA56	8.185	FA 20:1	[M-H]-	309.279	C20H38O2	-2.68365		309.27924:1177	0.8896	186.034	FA 20:1 (Z)	3869.93	4214.1	41581.2	6022.4
	FA57	7.377	FA 20:2	[M-H]-	307.261	C20H36O2	-12.2045		154.8569:9 226.49426:9 307.26056:29	0.8809	184.27		779.695	176.426	360.852	1871
	FA58	5.238	FA 20:4	[M-H]-	303.229	C20H32O2	-11.7731		152.92657:9 199.09332:9 303.22964:29	0.8772	183.603		35.2995	4241.19	586.515	6724.95
	FA59	8.251	FA 21:0	[M-H]-	325.309	C21H42O2	-6.4861		277.52185:9 325.30908:217	0.9021	188.252		60.6095	2056.92	2230.82	2013.01
	FA60	10.258	FA 22:0	[M-H]-	339.322	C22H44O2	-14.9119		339.32791:199	0.9361	195.037		2490.59	5559.88	4936.7	5306.74
	FA61	9.213	FA 22:1	[M-H]-	337.309	C22H42O2	-6.16641		337.3092:148	0.9249	192.757		3890.62	2724.17	3277.79	3095.87
	FA62	11.353	FA 24:0	[M-H]-	367.357	C24H48O2	-2.55881		367.3605:225	0.9756	202.672		3810.61	4744.7	7980.62	9945.28
	FA63	11.156	FA 24:0	[M-H]-	367.357	C24H48O2	-1.9055		166.45708:9 367.35446:179 367.35748:275	0.9756	202.672		1229.35	2256.49	2261.43	2382.27
	FA64	9.688	FA 25:0	[M-H]-	381.374	C25H50O2	0.078663		381.37384:334	0.9728	201.826		34.8565	2144.61	2503.53	1567.52
	FA65	11.989	FA 25:0	[M-H]-	381.371	C25H50O2	-8.07607		381.37061:157	0.9937	206.159		3031.59	3394.85	3196.55	3189.99
	FA66	12.708	FA 26:0	[M-H]-	395.388	C26H52O2	-3.41435		395.39154:437	1.011	209.5		3826.12	5741.96	4298.48	4566.6
	FA67	10.5	FA 27:0	[M-H]-	409.403	C27H54O2	-5.05612		304.82343:9 409.40302:462	1.0095	208.955		48.8672	3210.8	2949.85	2811.84
Note:The peak area of each lipid was calculated (N = 4), the blank box represents that no appreciable signal was detected. When calculating the peak area, protonated ions of PC and PE, deprotonated ion of PG and ammonated ion of TG were used, while other classes of lipids present only one adduct ion.

## Sheet: Sheet1
	1	2	3	4
80	4.879	FA 14:0	[M-H]-	227.199	C14H28O2	-10.7834		-10.7834	0.7695	163.306		156.01424:9 227.19926:65 227.20403:106	similar chromatogram in higher mz_38; similar chromatogram in higher mz_478; similar chromatogram in higher mz_1194; similar chromatogram in higher mz_1591; similar chromatogram in higher mz_1625; similar chromatogram in higher mz_2682; similar chromatogram in higher mz_2118	0.778	TRUE	5.3	156.54	227.202	C14H28O2	FA	TUNFSRHWOTWDNC-UHFFFAOYSA-N	O=C(O)CCCCCCCCCCCCC	410	TRUE	TRUE	TRUE	TRUE		FALSE	FALSE	null	null	100	100	78.2	72.4	75	100	261.17	K-4-4_Neg	227.19926:92523 228.20261:0 229.20597:0	156.01424:9 227.19926:65 227.20403:106	1002	3374	3387	8011	8845	66488	102624
82	5.304	FA 14:0	[M-H]-	227.199	C14H28O2	-10.7834		-10.7834	0.7703	163.485		207.80869:24 227.19926:213		0.111	TRUE	5.3	156.54	227.202	C14H28O2	FA	TUNFSRHWOTWDNC-UHFFFAOYSA-N	O=C(O)CCCCCCCCCCCCC	410	TRUE	TRUE	TRUE	TRUE		FALSE	FALSE	null	null	100	100	78.2	68	75	100	830.87	Ecoil_Neg	227.19926:192714 228.20261:0 229.20597:0	207.80869:24 227.19926:213	249443	162	106	118	97	194	345
134	6.064	FA 15:0	[M-H]-	241.213	C15H30O2	-17.8263		-17.8263	0.7883	166.767		241.2132:104 241.21811:68	similar chromatogram in higher mz_320; similar chromatogram in higher mz_907; similar chromatogram in higher mz_657	0.778	TRUE	5.96	159.92	241.217	C15H30O2	FA	WQEPLUUGTLDZJY-UHFFFAOYSA-N	O=C(O)CCCCCCCCCCCCCC	410	TRUE	TRUE	TRUE	TRUE		FALSE	FALSE	null	null	100	100	77.6	75	75	100	73.41	K-4-4_Neg	241.2132:2129 242.21655:0 243.21991:0	241.2132:104 241.21811:68	5660	1283	1873	2412	2170	11194	14742
103	1.435	FA 15:4	[M-H]-	233.152	C15H22O2	-12.6097		-12.6097	0.7607	161.217		233.15175:554		0.444	TRUE	4.33	156.89	233.155	C15H22O2	FA	VYNPFWKAZJBFBM-UHFFFAOYSA-N	O=C(O)CC=CCC=CCC=CCC=CCC	210	TRUE	TRUE	TRUE	TRUE		FALSE	FALSE	null	null	100	100	90.1	75	75	100	45.28	Ecoil_Neg	233.15175:12035 234.1551:0 235.15846:0	233.15175:554	12390	571	556	1783	1820	1239	1337
279	6.677	FA 16:0	[M-H]-	255.229	C16H32O2	-15.5544		-15.5544	0.8085	170.562		255.22652:68		0.222	TRUE	6.14	164.4	255.233	C16H32O2	FA	IPCSVZSSVZVIGE-UHFFFAOYSA-N	O=C(O)CCCCCCCCCCCCCCC	410	TRUE	TRUE	TRUE	TRUE		FALSE	FALSE	null	null	100	100	81.1	75	75	100	10.03	K-4-4_Neg	255.22903:10897 256.23238:0 257.23574:0	255.22652:68	9230	4051	4546	5020	4805	8670	10815
289	7.368	FA 16:0	[M-H]-	255.232	C16H32O2	-5.60272		-5.60272	0.8087	170.596		255.23428:51	similar chromatogram in higher mz_5704	1	TRUE	6.14	164.4	255.233	C16H32O2	FA	IPCSVZSSVZVIGE-UHFFFAOYSA-N	O=C(O)CCCCCCCCCCCCCCC	410	TRUE	TRUE	TRUE	TRUE		FALSE	FALSE	null	null	100	100	81.1	75	75	100	19.66	Ecoil_Neg	255.22923:7909 256.23258:0 257.23594:0	255.23428:51	82596	6169	6362	8241	7713	15455	29039
296	6.133	FA 16:0	[M-H]-	255.232	C16H32O2	-5.56354		-5.56354	0.8089	170.63		255.22905:50		0.111	TRUE	6.14	164.4	255.233	C16H32O2	FA	IPCSVZSSVZVIGE-UHFFFAOYSA-N	O=C(O)CCCCCCCCCCCCCCC	410	TRUE	TRUE	TRUE	TRUE		FALSE	FALSE	null	null	100	100	82.7	75	75	100	15.65	Ecoil_Neg	255.23158:27232 256.23493:0 257.23829:0	255.22905:50	28057	3562	3470	3871	3688	3961	4286
286	3.059	FA 16:0	[M-H]-	255.232	C16H32O2	-5.60272		-5.60272	0.809	170.664		255.22916:249	similar chromatogram in higher mz_122; similar chromatogram in higher mz_129; similar chromatogram in higher mz_130; similar chromatogram in higher mz_1006; similar chromatogram in higher mz_1007; similar chromatogram in higher mz_5256; similar chromatogram in higher mz_5261; similar chromatogram in higher mz_5264; similar chromatogram in higher mz_5275; similar chromatogram in higher mz_5279; si…	0.222	TRUE	6.14	164.4	255.233	C16H32O2	FA	IPCSVZSSVZVIGE-UHFFFAOYSA-N	O=C(O)CCCCCCCCCCCCCCC	410	TRUE	TRUE	TRUE	TRUE		FALSE	FALSE	null	null	100	100	81.1	75	75	100	414.55	K-4-4_Neg	255.23167:106639 256.23502:0 257.23838:0	255.22916:249	9006	3098	2553	3596	3537	128585	381903
293	5.842	FA 16:0	[M-H]-	255.232	C16H32O2	-5.60272		-5.60272	0.8092	170.698		216.78557:9 255.22923:87		0.778	TRUE	6.14	164.4	255.233	C16H32O2	FA	IPCSVZSSVZVIGE-UHFFFAOYSA-N	O=C(O)CCCCCCCCCCCCCCC	410	TRUE	TRUE	TRUE	TRUE		FALSE	FALSE	null	null	100	100	81.1	68.9	75	100	15.2	K-4-4_Neg	255.22923:9234 256.23258:0 257.23594:0	216.78557:9 255.22923:87	12480	9265	8415	8854	9338	7516	9549
283	6.988	FA 16:0	[M-H]-	255.229	C16H32O2	-14.7708		-14.7708	0.8126	171.415		255.22916:186	adduct linked to 47_[M-H2O-H]-; similar chromatogram in higher mz_359; similar chromatogram in higher mz_2167	1	TRUE	6.14	164.4	255.233	C16H32O2	FA	IPCSVZSSVZVIGE-UHFFFAOYSA-N	O=C(O)CCCCCCCCCCCCCCC	410	TRUE	TRUE	TRUE	TRUE		FALSE	FALSE	null	null	100	100	81.1	75	75	100	990.71	K-3-4_Neg	255.23167:70104 256.23502:0 257.23838:0	255.22916:186	948069	512477	494810	873412	856787	71309	75093
186	7.081	FA 16:1	[M-H]-	253.214	C16H30O2	-11.4921		-11.4921	0.8003	168.887		150.17752:9 235.48293:9 253.21439:86		0.111	TRUE	5.71	162	253.217	C16H30O2	FA	SECPZKHBENQXJG-UHFFFAOYSA-N	O=C(O)CCCCCCCC=CCCCCCC	410	TRUE	TRUE	TRUE	TRUE		FALSE	FALSE	null	null	100	100	79.4	64.7	75	100	7.41	K-4-4_Neg	253.21439:2439 254.21774:0 255.2211:0	150.17752:9 235.48293:9 253.21439:86	796	1296	1122	1211	1244	2308	2922
179	9.895	FA 16:1	[M-H]-	253.214	C16H30O2	-11.4921		-11.4921	0.8004	168.921		253.21449:152	similar chromatogram in higher mz_3703; similar chromatogram in higher mz_1403	0.333	TRUE	5.71	162	253.217	C16H30O2	FA	SECPZKHBENQXJG-UHFFFAOYSA-N	O=C(O)CCCCCCCC=CCCCCCC	410	TRUE	TRUE	TRUE	TRUE		FALSE	FALSE	null	null	100	99.9	82.7	75	75	100	8.46	Ecoil_Neg	253.21449:2225 254.21784:0 255.2212:0	253.21449:152	4358	2412	2324	1228	1173	3002	3276
197	10.756	FA 16:1	[M-H]-	253.214	C16H30O2	-11.0972		-11.0972	0.8004	168.921		253.2171:101 253.23219:97		0.444	TRUE	5.71	162	253.217	C16H30O2	FA	SECPZKHBENQXJG-UHFFFAOYSA-N	O=C(O)CCCCCCCC=CCCCCCC	410	TRUE	TRUE	TRUE	TRUE		FALSE	FALSE	null	null	100	99.9	77.8	75	75	100	101.33	K-1-3_Neg	253.21458:16665 254.21793:0 255.22129:0	253.2171:101 253.23219:97	1809	41598	39413	18433	16819	1390	1820
181	5.529	FA 16:1	[M-H]-	253.214	C16H30O2	-11.4921		-11.4921	0.8019	169.228		216.62712:9 253.2119:55 253.22195:146	similar chromatogram in higher mz_90; similar chromatogram in higher mz_93; similar chromatogram in higher mz_398; similar chromatogram in higher mz_660; similar chromatogram in higher mz_1518; similar chromatogram in higher mz_1798; similar chromatogram in higher mz_1891; similar chromatogram in higher mz_4203; similar chromatogram in higher mz_4385; similar chromatogram in higher mz_4471	0.556	TRUE	5.71	162	253.217	C16H30O2	FA	SECPZKHBENQXJG-UHFFFAOYSA-N	O=C(O)CCCCCCCC=CCCCCCC	410	TRUE	TRUE	TRUE	TRUE		FALSE	FALSE	null	null	100	100	79.4	72.2	75	100	1979.93	K-4-4_Neg	253.21442:39670 254.21777:0 255.22113:0	216.62712:9 253.2119:55 253.22195:146	1176436	5263	11319	4948	5366	152204	152028
176	2.043	FA 16:1	[M-H]-	253.214	C16H30O2	-11.4921		-11.4921	0.8029	169.433		253.21458:83	similar chromatogram in higher mz_91; similar chromatogram in higher mz_95; similar chromatogram in higher mz_5721; similar chromatogram in higher mz_998	0.444	TRUE	5.71	162	253.217	C16H30O2	FA	SECPZKHBENQXJG-UHFFFAOYSA-N	O=C(O)CCCCCCCC=CCCCCCC	410	TRUE	TRUE	TRUE	TRUE		FALSE	FALSE	null	null	100	99.9	77.8	75	75	100	607.18	K-4-4_Neg	253.21458:4027 254.21793:0 255.22129:0	253.21458:83	1890	593	538	3983	2468	291325	636143
173	5.182	FA 16:1	[M-H]-	253.214	C16H30O2	-11.4921		-11.4921	0.8048	169.843		253.21458:609	similar chromatogram in higher mz_627; similar chromatogram in higher mz_234; similar chromatogram in higher mz_1426; similar chromatogram in higher mz_506	0.889	TRUE	5.71	162	253.217	C16H30O2	FA	SECPZKHBENQXJG-UHFFFAOYSA-N	O=C(O)CCCCCCCC=CCCCCCC	410	TRUE	TRUE	TRUE	TRUE		FALSE	FALSE	null	null	100	100	74.3	75	75	100	2761.12	K-4-4_Neg	253.21458:338312 254.21793:0 255.22129:0	253.21458:609	1403	161737	164266	525101	727615	1721571	1784882
182	5.529	FA 16:1	[M-H]-	253.214	C16H30O2	-11.4921		-11.4921	0.8075	170.409		195.14107:9 235.20393:49 253.21439:1116	similar chromatogram in higher mz_90; similar chromatogram in higher mz_93; similar chromatogram in higher mz_398; similar chromatogram in higher mz_660; similar chromatogram in higher mz_1518; similar chromatogram in higher mz_1798; similar chromatogram in higher mz_1891; similar chromatogram in higher mz_4203; similar chromatogram in higher mz_4385; similar chromatogram in higher mz_4471	0.556	TRUE	5.71	162	253.217	C16H30O2	FA	SECPZKHBENQXJG-UHFFFAOYSA-N	O=C(O)CCCCCCCC=CCCCCCC	410	TRUE	TRUE	TRUE	TRUE		FALSE	FALSE	null	null	100	100	67.1	72.1	75	100	1979.93	K-4-4_Neg	253.21439:702931 254.21774:0 255.2211:0	195.14107:9 235.20393:49 253.21439:1116	1502102	18	7183	55	3997	1481169	1614697
394	1.454	FA 16:1;O	[M-H]-	269.21	C16H30O3	-8.28343		-8.28343	0.8318	175.021		251.20273:69 269.21518:89		0.444	TRUE	5.08	165.9	269.212	C16H30O3	OxFA	DBPLZAFLPDHBAS-UHFFFAOYSA-N	O=C(O)CCCCCCC(O)C=CCCCCCC	410	TRUE	TRUE	TRUE	TRUE		FALSE	FALSE	null	null	100	99.9	69.6	43.5	75	100	24.44	K-4-4_Neg	269.20999:1875 270.21334:0 271.2167:0	251.20273:69 269.21518:89	683	34	2	64	33	5129	8178
404	7.581	FA 17:0	[M-H]-	269.246	C17H34O2	-8.61657		-8.61657	0.8299	174.612		269.2438:155	similar chromatogram in higher mz_161; similar chromatogram in higher mz_252; similar chromatogram in higher mz_675; similar chromatogram in higher mz_1601	1	TRUE	6.45	167.09	269.249	C17H34O2	FA	KEMQGTRYUADPNZ-UHFFFAOYSA-N	O=C(O)CCCCCCCCCCCCCCCC	410	TRUE	TRUE	TRUE	TRUE		FALSE	FALSE	null	null	100	100	74.8	75	75	100	145.04	K-4-4_Neg	269.2464:25841 270.24975:0 271.25311:0	269.2438:155	16315	3379	3595	5159	4830	26757	51699
411	7.377	FA 17:0	[M-H]-	269.246	C17H34O2	-8.50515		-8.50515	0.8299	174.612		269.24371:136	similar chromatogram in higher mz_162; similar chromatogram in higher mz_1122; similar chromatogram in higher mz_2243	0.778	TRUE	6.45	167.09	269.249	C17H34O2	FA	KEMQGTRYUADPNZ-UHFFFAOYSA-N	O=C(O)CCCCCCCCCCCCCCCC	410	TRUE	TRUE	TRUE	TRUE		FALSE	FALSE	null	null	100	100	74.8	75	75	100	167.89	K-5-3_Neg	269.24631:21046 270.24966:0 271.25302:0	269.24371:136	2947	3026	3814	1623	1167	17845	22571
407	7.797	FA 17:0	[M-H]-	269.246	C17H34O2	-8.61657		-8.61657	0.8304	174.714		241.52013:92 269.17624:67 269.24628:1717	similar chromatogram in higher mz_163; similar chromatogram in higher mz_164; similar chromatogram in higher mz_165; similar chromatogram in higher mz_404; similar chromatogram in higher mz_684; similar chromatogram in higher mz_747; similar chromatogram in higher mz_755; similar chromatogram in higher mz_766; similar chromatogram in higher mz_921; similar chromatogram in higher mz_1639; similar …	0.111	TRUE	6.45	167.09	269.249	C17H34O2	FA	KEMQGTRYUADPNZ-UHFFFAOYSA-N	O=C(O)CCCCCCCCCCCCCCCC	410	TRUE	TRUE	TRUE	TRUE		FALSE	FALSE	null	null	100	100	71.2	69	75	100	1806.5	Ecoil_Neg	269.24628:225943 270.24963:0 271.25299:0	241.52013:92 269.17624:67 269.24628:1717	346537	392	258	458	405	855	1293
367	6.231	FA 17:1	[M-H]-	267.231	C17H32O2	-6.51117		-6.51117	0.8221	173.042		267.23135:142 267.23392:67	similar chromatogram in higher mz_151; similar chromatogram in higher mz_394; similar chromatogram in higher mz_663; similar chromatogram in higher mz_1117; similar chromatogram in higher mz_1159; similar chromatogram in higher mz_1570; similar chromatogram in higher mz_1703; similar chromatogram in higher mz_2023; similar chromatogram in higher mz_2175; similar chromatogram in higher mz_2925; si…	0.444	TRUE	5.96	166.2	267.233	C17H32O2	FA	QSBYPNXLFMSGKH-UHFFFAOYSA-N	O=C(O)CCCCCCCC=CCCCCCCC	410	TRUE	TRUE	TRUE	TRUE		FALSE	FALSE	null	null	100	100	78	75	75	100	1772.67	K-5-3_Neg	267.23135:60581 268.2347:0 269.23806:0	267.23135:142 267.23392:67	1595	1209	2219	958	816	67798	88040
370	6.487	FA 17:1	[M-H]-	267.231	C17H32O2	-5.94986		-5.94986	0.8232	173.28		267.19006:53	similar chromatogram in higher mz_148; similar chromatogram in higher mz_395; similar chromatogram in higher mz_664; similar chromatogram in higher mz_1119; similar chromatogram in higher mz_1542; similar chromatogram in higher mz_2360; similar chromatogram in higher mz_3826; similar chromatogram in higher mz_1763	0.889	TRUE	5.96	166.2	267.233	C17H32O2	FA	QSBYPNXLFMSGKH-UHFFFAOYSA-N	O=C(O)CCCCCCCC=CCCCCCCC	410	TRUE	TRUE	TRUE	TRUE		FALSE	FALSE	null	null	100	100	76.3	75	75	100	240.72	K-3-4_Neg	267.23141:34471 268.23476:0 269.23812:0	267.19006:53	27407	11605	12272	26138	36236	21521	27838
360	6.725	FA 17:1	[M-H]-	267.231	C17H32O2	-6.62343		-6.62343	0.8252	173.683		159.68997:9 247.20338:70 267.23123:7332	adduct linked to 70_[M-H2O-H]-; similar chromatogram in higher mz_146; similar chromatogram in higher mz_152; similar chromatogram in higher mz_528; similar chromatogram in higher mz_791; similar chromatogram in higher mz_838; similar chromatogram in higher mz_930; similar chromatogram in higher mz_1704; similar chromatogram in higher mz_1706; similar chromatogram in higher mz_2022; similar chrom…	0.111	TRUE	5.96	166.2	267.233	C17H32O2	FA	QSBYPNXLFMSGKH-UHFFFAOYSA-N	O=C(O)CCCCCCCC=CCCCCCCC	410	TRUE	TRUE	TRUE	TRUE		FALSE	FALSE	null	null	100	100	65.6	75	75	100	6776.11	Ecoil_Neg	267.23123:649101 268.23458:0 269.23794:0	159.68997:9 247.20338:70 267.23123:7332	1203246	8	344	685	815	637	867
582	8.787	FA 18:0	[M-H]-	283.263	C18H36O2	-5.36601		-5.36601	0.8512	178.675		201.87872:9 265.24948:73 283.26279:445		0.111	TRUE	6.93	172.18	283.264	C18H36O2	FA	QIQXTHQIDYTFRH-UHFFFAOYSA-N	O=C(O)CCCCCCCCCCCCCCCCC	410	TRUE	TRUE	TRUE	TRUE		FALSE	FALSE	null	null	100	100	79.9	64.2	75	100	83.09	Ecoil_Neg	283.26279:78107 284.26614:0 285.2695:0	201.87872:9 265.24948:73 283.26279:445	85799	6278	6075	7304	6618	8039	8464
588	7.368	FA 18:0	[M-H]-	283.263	C18H36O2	-4.51875		-4.51875	0.852	178.845		283.26569:118		0.667	TRUE	6.93	172.18	283.264	C18H36O2	FA	QIQXTHQIDYTFRH-UHFFFAOYSA-N	O=C(O)CCCCCCCCCCCCCCCCC	410	TRUE	TRUE	TRUE	TRUE		FALSE	FALSE	null	null	100	100	78.3	75	75	100	25.95	K-3-4_Neg	283.26303:8650 284.26638:0 285.26974:0	283.26569:118	14065	8406	8443	9007	9392	8229	9653
579	8.219	FA 18:0	[M-H]-	283.263	C18H36O2	-5.36601		-5.36601	0.8591	180.332		263.23663:100 264.24338:81 265.25464:879 266.25751:74 282.67755:37 283.26279:21353 283.3613:318 283.38791:124	similar chromatogram in higher mz_5373; similar chromatogram in higher mz_976; similar chromatogram in higher mz_5212; similar chromatogram in higher mz_5187; similar chromatogram in higher mz_5380; similar chromatogram in higher mz_4475; similar chromatogram in higher mz_5186	1	TRUE	6.93	172.18	283.264	C18H36O2	FA	QIQXTHQIDYTFRH-UHFFFAOYSA-N	O=C(O)CCCCCCCCCCCCCCCCC	410	TRUE	TRUE	TRUE	TRUE		FALSE	FALSE	null	null	100	100	64.1	70.8	75	100	3720.85	Ecoil_Neg	283.26279:1435579 284.26614:0 285.2695:0	263.23663:100 264.24338:81 265.25464:879 266.25751:74 282.67755:37 283.26279:21353 283.3613:318 283.38791:124	3083044	357519	335312	745001	769820	1010212	1109807
786	2.765	FA 18:0;O	[M-H]-	299.258	C18H36O3	-4.71163		-4.71163	0.8619	180.497		281.24362:100 299.2605:331		0.333	TRUE	6.57	178.71	299.259	C18H36O3	OxFA	RKHXDCVAPIMDMG-UHFFFAOYSA-N	O=C(O)CCCCCCCC(O)CCCCCCCCC	210	TRUE	TRUE	TRUE	TRUE		FALSE	FALSE	null	null	100	99.9	98.8	58.4	75	100	218.45	K-5-3_Neg	299.25778:30037 300.26113:0 301.26449:0	281.24362:100 299.2605:331	9887	106	222	1363	1294	1593	2934
794	3.149	FA 18:0;O	[M-H]-	299.26	C18H36O3	4.27723		4.27723	0.8627	180.659		224.18678:9 281.24359:50 299.25775:142		0.111	TRUE	6.57	178.71	299.259	C18H36O3	OxFA	RKHXDCVAPIMDMG-UHFFFAOYSA-N	O=C(O)CCCCCCCC(O)CCCCCCCCC	210	TRUE	TRUE	TRUE	TRUE		FALSE	FALSE	null	null	100	99.9	98.3	54.4	75	100	42.1	Ecoil_Neg	299.26047:11847 300.26382:0 301.26718:0	224.18678:9 281.24359:50 299.25775:142	12852	88	77	448	149	387	393
512	10.688	FA 18:1	[M-H]-	281.246	C18H34O2	-7.92893		-7.92893	0.8425	176.905		281.24646:113	similar chromatogram in higher mz_4658	0.444	TRUE	6.41	169.73	281.249	C18H34O2	FA	ZQPPMHVWECSIRJ-UHFFFAOYSA-N	O=C(O)CCCCCCCC=CCCCCCCCC	410	TRUE	TRUE	TRUE	TRUE		FALSE	FALSE	null	null	100	99.9	76.2	75	75	100	20.35	K-1-3_Neg	281.24646:4608 282.24981:0 283.25317:0	281.24646:113	2809	11822	11410	4836	4643	3921	5478
521	11.706	FA 18:1	[M-H]-	281.246	C18H34O2	-7.60893		-7.60893	0.8426	176.939		281.24911:91	similar chromatogram in higher mz_1016; similar chromatogram in higher mz_3215; similar chromatogram in higher mz_3218; similar chromatogram in higher mz_3224; similar chromatogram in higher mz_3220	0.222	TRUE	6.41	169.73	281.249	C18H34O2	FA	ZQPPMHVWECSIRJ-UHFFFAOYSA-N	O=C(O)CCCCCCCC=CCCCCCCCC	410	TRUE	TRUE	TRUE	TRUE		FALSE	FALSE	null	null	100	99.9	76.2	75	75	100	18.83	K-3-3_Neg	281.24646:8755 282.24981:0 283.25317:0	281.24911:91	2221	2459	2346	8870	7410	4148	5368
501	3.248	FA 18:1	[M-H]-	281.246	C18H34O2	-8.3556		-8.3556	0.8428	176.972		281.24625:551	similar chromatogram in higher mz_201; similar chromatogram in higher mz_207; similar chromatogram in higher mz_5582; similar chromatogram in higher mz_5594	0.667	TRUE	6.41	169.73	281.249	C18H34O2	FA	ZQPPMHVWECSIRJ-UHFFFAOYSA-N	O=C(O)CCCCCCCC=CCCCCCCCC	410	TRUE	TRUE	TRUE	TRUE		FALSE	FALSE	null	null	100	99.9	76.2	75	75	100	66.46	K-4-4_Neg	281.24625:127425 282.2496:0 283.25296:0	281.24625:551	3452	1631	1549	4025	3222	48225	158180
498	3.532	FA 18:1	[M-H]-	281.246	C18H34O2	-8.3556		-8.3556	0.8433	177.074		281.24094:56	similar chromatogram in higher mz_202; similar chromatogram in higher mz_208; similar chromatogram in higher mz_5581; similar chromatogram in higher mz_5590; similar chromatogram in higher mz_5592	0.222	TRUE	6.41	169.73	281.249	C18H34O2	FA	ZQPPMHVWECSIRJ-UHFFFAOYSA-N	O=C(O)CCCCCCCC=CCCCCCCCC	410	TRUE	TRUE	TRUE	TRUE		FALSE	FALSE	null	null	100	100	69.1	75	75	100	81.01	K-4-4_Neg	281.24625:58509 282.2496:0 283.25296:0	281.24094:56	3483	1686	1609	1603	1751	18068	66055
514	5.84	FA 18:1	[M-H]-	281.246	C18H34O2	-7.92893		-7.92893	0.8434	177.108		281.24902:84		0.111	TRUE	6.41	169.73	281.249	C18H34O2	FA	ZQPPMHVWECSIRJ-UHFFFAOYSA-N	O=C(O)CCCCCCCC=CCCCCCCCC	410	TRUE	TRUE	TRUE	TRUE		FALSE	FALSE	null	null	100	100	79.5	75	75	100	5.85	K-1-3_Neg	281.24637:2590 282.24972:0 283.25308:0	281.24902:84	2554	2702	2267	1985	1965	2238	3400
495	7.387	FA 18:1	[M-H]-	281.246	C18H34O2	-8.3556		-8.3556	0.8444	177.311		281.24646:77		0.222	TRUE	6.41	169.73	281.249	C18H34O2	FA	ZQPPMHVWECSIRJ-UHFFFAOYSA-N	O=C(O)CCCCCCCC=CCCCCCCCC	410	TRUE	TRUE	TRUE	TRUE		FALSE	FALSE	null	null	100	100	72.7	75	75	100	118.02	Ecoil_Neg	281.24646:4520 282.24981:0 283.25317:0	281.24646:77	124234	3923	3795	3978	5003	60399	96143
504	7.558	FA 18:1	[M-H]-	281.246	C18H34O2	-8.3556		-8.3556	0.8446	177.345		159.03316:9 263.23663:66 281.24625:194		0.222	TRUE	6.41	169.73	281.249	C18H34O2	FA	ZQPPMHVWECSIRJ-UHFFFAOYSA-N	O=C(O)CCCCCCCC=CCCCCCCCC	410	TRUE	TRUE	TRUE	TRUE		FALSE	FALSE	null	null	100	100	74.4	55.8	75	100	20.09	Ecoil_Neg	281.24625:33651 282.2496:0 283.25296:0	159.03316:9 263.23663:66 281.24625:194	39851	3084	2890	2516	2721	14934	27794
920	1.139	FA 18:1;2O	[M-H]-	313.235	C18H34O4	-9.73699		-9.73699	0.8805	184.031		155.103:343 163.10541:22 164.09048:104 193.15572:70 196.13869:86 277.21109:123 295.22534:184 312.2258:139 313.23535:746	adduct linked to 247_[M-H2O-H]-	0.778	TRUE	5.69	182.23	313.238	C18H34O4	OxFA	IPRLELFMTNDNMN-UHFFFAOYSA-N	O=C(O)CCCCCC(O)C=CC(O)CCCCCCCC	210	TRUE	TRUE	TRUE	TRUE		FALSE	FALSE	null	null	100	99.9	96.8	37.3	75	100	2273.15	K-5-3_Neg	313.23816:72612 314.24151:0 315.24487:0	155.103:343 163.10541:22 164.09048:104 193.15572:70 196.13869:86 277.21109:123 295.22534:184 312.2258:139 313.23535:746	7899	70	21	3134	3106	136535	236187
735	2.219	FA 18:1;O	[M-H]-	297.242	C18H34O3	-4.30623		-4.30623	0.8536	178.803		252.23895:82 279.229:173 297.23404:58	similar chromatogram in higher mz_286; similar chromatogram in higher mz_2763	0.222	TRUE	6.07	177.48	297.243	C18H34O3	OxFA	JEXIZLHRWZNJIX-UHFFFAOYSA-N	O=C(O)CCCCCCC(O)C=CCCCCCCCC	210	TRUE	TRUE	TRUE	TRUE		FALSE	FALSE	null	null	100	99.9	99.7	15	75	100	761.41	K-5-3_Neg	297.24222:30966 298.24557:0 299.24893:0	252.23895:82 279.229:173 297.23404:58	5502	414	550	1022	1783	496	587
715	3.253	FA 18:1;O	[M-H]-	297.242	C18H34O3	-4.40716		-4.40716	0.8575	179.613		199.62909:9 253.25217:109 279.229:56 280.88306:9 297.24222:44		0.222	TRUE	6.07	177.48	297.243	C18H34O3	OxFA	JEXIZLHRWZNJIX-UHFFFAOYSA-N	O=C(O)CCCCCCC(O)C=CCCCCCCCC	210	TRUE	TRUE	TRUE	TRUE		FALSE	FALSE	null	null	100	100	98.7	16.2	75	100	37.02	Ecoil_Neg	297.24222:6496 298.24557:0 299.24893:0	199.62909:9 253.25217:109 279.229:56 280.88306:9 297.24222:44	16437	723	621	2302	2011	2068	2628
736	2.219	FA 18:1;O	[M-H]-	297.242	C18H34O3	-4.30623		-4.30623	0.8695	182.142		171.09802:61 183.16489:82 261.27493:9 279.23163:712 281.52747:21 295.22531:198 297.2395:392	similar chromatogram in higher mz_286; similar chromatogram in higher mz_2763	0.222	TRUE	6.07	177.48	297.243	C18H34O3	OxFA	JEXIZLHRWZNJIX-UHFFFAOYSA-N	O=C(O)CCCCCCC(O)C=CCCCCCCCC	410	TRUE	TRUE	TRUE	TRUE		FALSE	FALSE	null	null	100	99.9	87	21.4	75	100	761.41	K-5-3_Neg	297.24222:112612 298.24557:0 299.24893:0	171.09802:61 183.16489:82 261.27493:9 279.23163:712 281.52747:21 295.22531:198 297.2395:392	927	471	346	1721	1013	9437	12374
469	5.692	FA 18:2	[M-H]-	279.229	C18H32O2	-14.4324		-14.4324	0.8405	176.556		279.229:44 279.27393:69		0.778	TRUE	6.04	169.06	279.233	C18H32O2	FA	OYHQOLUKZRVURQ-UHFFFAOYSA-N	O=C(O)CCCCCCCC=CCC=CCCCCC	410	TRUE	TRUE	TRUE	TRUE		FALSE	FALSE	null	null	100	100	77.2	75	75	100	145.31	K-4-4_Neg	279.23163:19309 280.23498:0 281.23834:0	279.229:44 279.27393:69	329	3958	2162	4609	5027	16379	20231
473	6.175	FA 18:2	[M-H]-	279.232	C18H32O2	-5.01373		-5.01373	0.8452	177.538		279.23447:76 279.23975:55		1	TRUE	6.04	169.06	279.233	C18H32O2	FA	OYHQOLUKZRVURQ-UHFFFAOYSA-N	O=C(O)CCCCCCCC=CCC=CCCCCC	410	TRUE	TRUE	TRUE	TRUE		FALSE	FALSE	null	null	100	100	68.4	75	75	100	237.56	Ecoil_Neg	279.23181:12893 280.23516:0 281.23852:0	279.23447:76 279.23975:55	57984	13841	15717	14440	14181	16614	17960
627	1.11	FA 18:4;(2OH)	[M-H]-	291.193	C18H28O3	-11.5043		-11.5043	0.8484	177.868		149.09036:76 175.10741:71 180.14253:104 204.15002:108 245.19102:72 273.18152:66 291.19324:276	adduct linked to 321_[M-H]-	0.333	TRUE	4.69	171.13	291.197	C18H28O3	OxFA	JZPSRJYCHQSSRG-UHFFFAOYSA-N	O=C(O)CCCC(O)C=CCC=CCC=CCC=CCC	410	TRUE	TRUE	TRUE	TRUE		FALSE	FALSE	null	null	100	99.9	83.5	33.4	75	100	1386.13	K-5-4_Neg	291.19324:52705 292.19659:0 293.19995:0	149.09036:76 175.10741:71 180.14253:104 204.15002:108 245.19102:72 273.18152:66 291.19324:276	2575	42	31	48	25	500	707
749	7.396	FA 19:0	[M-H]-	297.278	C19H38O2	-6.89586		-6.89586	0.866	181.404		297.27786:66	similar chromatogram in higher mz_696	0.222	TRUE	7.13	175.98	297.28	C19H38O2	FA	ISYWECDDZWTKFF-UHFFFAOYSA-N	O=C(O)CCCCCCCCCCCCCCCCCC	410	TRUE	TRUE	TRUE	TRUE		FALSE	FALSE	null	null	100	100	87.1	75	75	100	7.7	K-3-3_Neg	297.27786:865 298.28121:0 299.28457:0	297.27786:66	5841	16	32	925	1041	965	1162
745	8.962	FA 19:0	[M-H]-	297.278	C19H38O2	-7.60226		-7.60226	0.8715	182.546		297.28036:322	similar chromatogram in higher mz_525	0.111	TRUE	7.13	175.98	297.28	C19H38O2	FA	ISYWECDDZWTKFF-UHFFFAOYSA-N	O=C(O)CCCCCCCCCCCCCCCCCC	410	TRUE	TRUE	TRUE	TRUE		FALSE	FALSE	null	null	100	100	77.9	75	75	100	92.54	Ecoil_Neg	297.27765:19156 298.281:0 299.28436:0	297.28036:322	19462	31	16	63	78	114	166
747	8.756	FA 19:0	[M-H]-	297.278	C19H38O2	-7.50135		-7.50135	0.8727	182.815		242.65201:9 297.2804:105		0.222	TRUE	7.13	175.98	297.28	C19H38O2	FA	ISYWECDDZWTKFF-UHFFFAOYSA-N	O=C(O)CCCCCCCCCCCCCCCCCC	410	TRUE	TRUE	TRUE	TRUE		FALSE	FALSE	null	null	100	100	77.9	70.1	75	100	28.96	K-5-4_Neg	297.27768:3822 298.28103:0 299.28439:0	242.65201:9 297.2804:105	4415	598	658	1097	1000	1095	1126
679	7.832	FA 19:1	[M-H]-	295.263	C19H36O2	-3.28519		-3.28519	0.8652	181.284		295.25812:65 295.26086:258 295.26358:101	similar chromatogram in higher mz_258; similar chromatogram in higher mz_484; similar chromatogram in higher mz_515; similar chromatogram in higher mz_861; similar chromatogram in higher mz_947; similar chromatogram in higher mz_949; similar chromatogram in higher mz_1727; similar chromatogram in higher mz_1771; similar chromatogram in higher mz_2129; similar chromatogram in higher mz_2744; simil…	0.667	TRUE	6.87	174.28	295.264	C19H36O2	FA	YOKHLRHWEXTWJR-UHFFFAOYSA-N	O=C(O)CCCCCCCC=CCCCCCCCCC	410	TRUE	TRUE	TRUE	TRUE		FALSE	FALSE	null	null	100	100	78.2	75	75	100	241	K-4-4_Neg	295.26358:11542 296.26693:0 297.27029:0	295.25812:65 295.26086:258 295.26358:101	6713	1334	1289	11175	13715	60522	98407
676	7.638	FA 19:1	[M-H]-	295.261	C19H36O2	-12.4973		-12.4973	0.8656	181.371		295.26346:71		0.778	TRUE	6.87	174.28	295.264	C19H36O2	FA	YOKHLRHWEXTWJR-UHFFFAOYSA-N	O=C(O)CCCCCCCC=CCCCCCCCCC	410	TRUE	TRUE	TRUE	TRUE		FALSE	FALSE	null	null	100	100	76.6	75	75	100	46.2	K-4-4_Neg	295.26346:3593 296.26681:0 297.27017:0	295.26346:71	1505	3511	3527	72	225	4948	9127
881	9.3	FA 20:0	[M-H]-	311.296	C20H40O2	1.09221		1.09221	0.8946	187.028		311.29337:442	similar chromatogram in higher mz_336; similar chromatogram in higher mz_337; similar chromatogram in higher mz_338; similar chromatogram in higher mz_793; similar chromatogram in higher mz_925; similar chromatogram in higher mz_968; similar chromatogram in higher mz_1252; similar chromatogram in higher mz_1263; similar chromatogram in higher mz_1269; similar chromatogram in higher mz_1271; simil…	1	TRUE	7.58	178.78	311.296	C20H40O2	FA	VKOBVWXKNCXXDE-UHFFFAOYSA-N	O=C(O)CCCCCCCCCCCCCCCCCCC	410	TRUE	TRUE	TRUE	TRUE		FALSE	FALSE	null	null	100	100	70	75	75	100	720.13	Ecoil_Neg	311.29337:23200 312.29672:0 313.30008:0	311.29337:442	360068	10375	9878	24382	24734	21485	21939
852	8.241	FA 20:1	[M-H]-	309.279	C20H38O2	-2.58665		-2.58665	0.8895	186.004		309.27914:78 309.28192:45		1	TRUE	7.13	177.38	309.28	C20H38O2	FA	BITHHVVYSMSWAG-UHFFFAOYSA-N	O=C(O)CCCCCCCCCC=CCCCCCCCC	410	TRUE	TRUE	TRUE	TRUE		FALSE	FALSE	null	null	100	100	64.9	75	75	100	107.33	Ecoil_Neg	309.27914:6441 310.28249:0 311.28585:0	309.27914:78 309.28192:45	39096	3550	4190	3988	4440	3621	4613
837	7.441	FA 20:2	[M-H]-	307.266	C20H36O2	5.76051		5.76051	0.8806	184.207		154.8569:9 226.49426:9 307.26056:29		0.333	TRUE	6.9	176.5	307.264	C20H36O2	FA	XSXIVVZCUAHUJO-UHFFFAOYSA-N	O=C(O)CCCCCCCCCC=CCC=CCCCCC	410	TRUE	TRUE	TRUE	TRUE		FALSE	FALSE	null	null	100	100	72	54.1	75	100	71.77	Ecoil_Neg	307.26056:3196 308.26391:0 309.26727:0	154.8569:9 226.49426:9 307.26056:29	3996	227	1288	162	197	268	159
821	5.238	FA 20:4	[M-H]-	303.229	C20H32O2	-11.7731		-11.7731	0.8772	183.588		152.92657:9 199.09332:9 303.22964:29	adduct linked to 229_[M-H2O-H]-	0.444	TRUE	5.96	174.95	303.233	C20H32O2	FA	HQPCSDADVLFHHO-UHFFFAOYSA-N	O=C(O)CCCCCCC=CCC=CCC=CCC=CCC	410	TRUE	TRUE	TRUE	TRUE		FALSE	FALSE	null	null	100	100	72.9	55.1	75	100	104.36	K-5-3_Neg	303.22964:2506 304.23299:0 305.23635:0	152.92657:9 199.09332:9 303.22964:29	1674	8	62	3792	4690	598	575
1016	8.316	FA 21:0	[M-H]-	325.312	C21H42O2	2.24401		2.24401	0.9022	188.274		277.52185:9 325.30908:217		0.333	TRUE	7.9	183.9	325.311	C21H42O2	FA	CKDDRHZIAZRDBW-UHFFFAOYSA-N	O=C(O)CCCCCCCCCCCCCCCCCCCC	210	TRUE	TRUE	TRUE	TRUE		FALSE	FALSE	null	null	100	100	92.7	72.4	75	100	34.59	Ecoil_Neg	325.30908:1878 326.31243:0 327.31579:0	277.52185:9 325.30908:217	11417	95	28	2133	1990	2375	2351
1014	9.763	FA 21:0	[M-H]-	325.312	C21H42O2	2.24401		2.24401	0.915	190.945		325.30621:144	similar chromatogram in higher mz_1528; similar chromatogram in higher mz_3017; similar chromatogram in higher mz_3964; similar chromatogram in higher mz_3966; similar chromatogram in higher mz_4274; similar chromatogram in higher mz_4282; similar chromatogram in higher mz_4284	0.111	TRUE	7.9	183.9	325.311	C21H42O2	FA	CKDDRHZIAZRDBW-UHFFFAOYSA-N	O=C(O)CCCCCCCCCCCCCCCCCCCC	410	TRUE	TRUE	TRUE	TRUE		FALSE	FALSE	null	null	100	100	78.8	75	75	100	30.69	Ecoil_Neg	325.31192:4545 326.31527:0 327.31863:0	325.30621:144	4923	344	276	532	174	671	697
1018	9.986	FA 21:0	[M-H]-	325.312	C21H42O2	2.24401		2.24401	0.9172	191.413		196.01688:9 325.18356:29 325.3176:202		0.111	TRUE	7.9	183.9	325.311	C21H42O2	FA	CKDDRHZIAZRDBW-UHFFFAOYSA-N	O=C(O)CCCCCCCCCCCCCCCCCCCC	410	TRUE	TRUE	TRUE	TRUE		FALSE	FALSE	null	null	100	100	75.4	64.1	75	100	33.28	Ecoil_Neg	325.31192:4840 326.31527:0 327.31863:0	196.01688:9 325.18356:29 325.3176:202	5107	41	41	58	20	61	85
1109	8.782	FA 22:0	[M-H]-	339.328	C22H44O2	2.18079		2.18079	0.9201	191.7		247.03931:9 339.32764:754		0.111	TRUE	8.13	186.43	339.327	C22H44O2	FA	UKMSUNONTOPOIO-UHFFFAOYSA-N	O=C(O)CCCCCCCCCCCCCCCCCCCCC	410	TRUE	TRUE	TRUE	TRUE		FALSE	FALSE	null	null	100	100	87	74.4	75	100	233.47	Ecoil_Neg	339.32764:11451 340.33099:0 341.33435:0	247.03931:9 339.32764:754	12486	26	28	1645	1271	1506	1483
1105	10.258	FA 22:0	[M-H]-	339.322	C22H44O2	-14.9119		-14.9119	0.9361	195.033		339.32791:199	similar chromatogram in higher mz_3506; similar chromatogram in higher mz_5475; similar chromatogram in higher mz_3895; similar chromatogram in higher mz_3907; similar chromatogram in higher mz_3906	0.889	TRUE	8.13	186.43	339.327	C22H44O2	FA	UKMSUNONTOPOIO-UHFFFAOYSA-N	O=C(O)CCCCCCCCCCCCCCCCCCCCC	410	TRUE	TRUE	TRUE	TRUE		FALSE	FALSE	null	null	100	100	67.5	75	75	100	99.85	K-5-4_Neg	339.32498:5679 340.32833:0 341.33169:0	339.32791:199	3783	2349	2633	5793	5327	4691	5182
1107	10.494	FA 22:0	[M-H]-	339.328	C22H44O2	2.18079		2.18079	0.937	195.224		309.22348:9 339.30725:74 339.32764:1137	similar chromatogram in higher mz_423	0.111	TRUE	8.13	186.43	339.327	C22H44O2	FA	UKMSUNONTOPOIO-UHFFFAOYSA-N	O=C(O)CCCCCCCCCCCCCCCCCCCCC	410	TRUE	TRUE	TRUE	TRUE		FALSE	FALSE	null	null	100	100	67.5	75	75	100	882.09	Ecoil_Neg	339.32764:45184 340.33099:0 341.33435:0	309.22348:9 339.30725:74 339.32764:1137	48464	178	126	361	352	385	359
1062	9.235	FA 22:1	[M-H]-	337.312	C22H42O2	1.9863		1.9863	0.925	192.778		337.30606:73		1	TRUE	7.69	186.19	337.311	C22H42O2	FA	DPUOLQHDNGRHBS-UHFFFAOYSA-N	O=C(O)CCCCCCCCCCCC=CCCCCCCCC	410	TRUE	TRUE	TRUE	TRUE		FALSE	FALSE	null	null	100	100	79.6	75	75	100	74.85	Ecoil_Neg	337.31186:8969 338.31521:0 339.31857:0	337.30606:73	9524	3841	3940	2889	2559	3894	2662
1225	10.806	FA 23:0	[M-H]-	353.342	C23H46O2	-2.5188		-2.5188	0.9569	199.077		310.25885:9 353.34161:190		0.111	TRUE	8.31	190.53	353.342	C23H46O2	FA	XEZVDURJDFGERA-UHFFFAOYSA-N	O=C(O)CCCCCCCCCCCCCCCCCCCCCC	410	TRUE	TRUE	TRUE	TRUE		FALSE	FALSE	null	null	100	100	70.5	72	75	100	18.48	Ecoil_Neg	353.34161:4460 354.34496:0 355.34832:0	310.25885:9 353.34161:190	4963	63	322	238	279	570	862
1227	11.071	FA 23:0	[M-H]-	353.345	C23H46O2	5.94324		5.94324	0.9589	199.488		271.26633:10 353.33566:63		0.111	TRUE	8.31	190.53	353.342	C23H46O2	FA	XEZVDURJDFGERA-UHFFFAOYSA-N	O=C(O)CCCCCCCCCCCCCCCCCCCCCC	410	TRUE	TRUE	TRUE	TRUE		FALSE	FALSE	null	null	100	100	67	66.9	75	100	50.02	Ecoil_Neg	353.3446:3137 354.34795:0 355.35131:0	271.26633:10 353.33566:63	3503	71	49	117	92	89	107
1197	9.89	FA 23:1	[M-H]-	351.329	C23H44O2	6.09119		6.09119	0.9431	196.242		282.93286:9 351.32904:206		0.111	TRUE	7.86	189.79	351.327	C23H44O2	FA	FDQDIODRWMXTEH-UHFFFAOYSA-N	O=C(O)CCCCCCCCCCC=CCCCCCCCCCC	410	TRUE	TRUE	TRUE	TRUE		FALSE	FALSE	null	null	100	100	81.2	72.5	75	100	24.43	Ecoil_Neg	351.32904:2986 352.33239:0 353.33575:0	282.93286:9 351.32904:206	3391	9	13	3	30	55	5
1410	9.615	FA 24:0	[M-H]-	367.357	C24H48O2	-2.64047		-2.64047	0.9585	199.123		241.8176:9 367.35416:377		0.111	TRUE	8.5	194.74	367.358	C24H48O2	FA	QZZGJDVWLFXDLK-UHFFFAOYSA-N	O=C(O)CCCCCCCCCCCCCCCCCCCCCCC	210	TRUE	TRUE	TRUE	TRUE		FALSE	FALSE	null	null	100	100	92.8	73.8	75	100	25.61	Ecoil_Neg	367.35721:11128 368.36056:0 369.36392:0	241.8176:9 367.35416:377	12740	70	100	3022	3402	2899	2724
1414	11.669	FA 24:0	[M-H]-	367.36	C24H48O2	5.58038		5.58038	0.9755	202.651		219.97304:9 292.54678:9 349.35175:72 367.35721:2496	similar chromatogram in higher mz_4520	0.111	TRUE	8.5	194.74	367.358	C24H48O2	FA	QZZGJDVWLFXDLK-UHFFFAOYSA-N	O=C(O)CCCCCCCCCCCCCCCCCCCCCCC	410	TRUE	TRUE	TRUE	TRUE		FALSE	FALSE	null	null	100	99.9	72.4	73	75	100	300.2	Ecoil_Neg	367.36023:32184 368.36358:0 369.36694:0	219.97304:9 292.54678:9 349.35175:72 367.35721:2496	34512	250	340	245	193	336	292
1412	11.366	FA 24:0	[M-H]-	367.357	C24H48O2	-2.55881		-2.55881	0.9756	202.684		367.3605:225	similar chromatogram in higher mz_2124; similar chromatogram in higher mz_4688; similar chromatogram in higher mz_4689; similar chromatogram in higher mz_5601; similar chromatogram in higher mz_5631; similar chromatogram in higher mz_3025; similar chromatogram in higher mz_3062; similar chromatogram in higher mz_4249; similar chromatogram in higher mz_3048; similar chromatogram in higher mz_3028;…	0.889	TRUE	8.5	194.74	367.358	C24H48O2	FA	QZZGJDVWLFXDLK-UHFFFAOYSA-N	O=C(O)CCCCCCCCCCCCCCCCCCCCCCC	410	TRUE	TRUE	TRUE	TRUE		FALSE	FALSE	null	null	100	100	70.6	75	75	100	77.73	K-5-4_Neg	367.35748:3986 368.36083:0 369.36419:0	367.3605:225	9885	3480	4246	5275	4214	7426	8535
1379	8.919	FA 24:1	[M-H]-	365.341	C24H46O2	-3.25722		-3.25722	0.9513	197.656		195.57431:9 365.22949:20 365.34433:286		0.111	TRUE	8.13	191.36	365.342	C24H46O2	FA	AVPORSRTKOSBPH-UHFFFAOYSA-N	O=C(O)CCCCCCCCCCCC=CCCCCCCCCCC	410	TRUE	TRUE	TRUE	TRUE		FALSE	FALSE	null	null	100	100	81.5	69	75	100	17.71	Ecoil_Neg	365.34131:2431 366.34466:0 367.34802:0	195.57431:9 365.22949:20 365.34433:286	2878	14	47	110	154	41	250
1381	10.393	FA 24:1	[M-H]-	365.344	C24H46O2	5.009		5.009	0.9681	201.155		299.40274:9 347.32996:65 365.34433:205		0.111	TRUE	8.13	191.36	365.342	C24H46O2	FA	AVPORSRTKOSBPH-UHFFFAOYSA-N	O=C(O)CCCCCCCCCCCC=CCCCCCCCCCC	410	TRUE	TRUE	TRUE	TRUE		FALSE	FALSE	null	null	100	100	69.8	56.1	75	100	89.88	Ecoil_Neg	365.34433:3600 366.34768:0 367.35104:0	299.40274:9 347.32996:65 365.34433:205	4092	82	36	191	236	205	198
1537	9.688	FA 25:0	[M-H]-	381.374	C25H50O2	0.078663		0.078663	0.9737	202.01		381.37384:334		0.222	TRUE	8.92	198.43	381.374	C25H50O2	FA	MWMPEAHGUXCSMY-UHFFFAOYSA-N	O=C(O)CCCCCCCCCCCCCCCCCCCCCCCC	210	TRUE	TRUE	TRUE	TRUE		FALSE	FALSE	null	null	100	100	94.1	75	75	100	18.45	K-3-4_Neg	381.37384:1964 382.37719:0 383.38055:0	381.37384:334	308	56	14	2160	2129	2561	2446
1541	9.874	FA 25:0	[M-H]-	381.377	C25H50O2	7.3681		7.3681	0.9749	202.265		353.55569:9 381.37045:529		0.111	TRUE	8.92	198.43	381.374	C25H50O2	FA	MWMPEAHGUXCSMY-UHFFFAOYSA-N	O=C(O)CCCCCCCCCCCCCCCCCCCCCCCC	210	TRUE	TRUE	TRUE	TRUE		FALSE	FALSE	null	null	100	100	94.1	73.8	75	100	61.52	Ecoil_Neg	381.37662:7886 382.37997:0 383.38333:0	353.55569:9 381.37045:529	8574	49	88	2983	2642	2869	2634
1539	10.044	FA 25:0	[M-H]-	381.377	C25H50O2	7.3681		7.3681	0.9782	202.944		336.54263:9 381.37662:590	similar chromatogram in higher mz_2936	0.111	TRUE	8.92	198.43	381.374	C25H50O2	FA	MWMPEAHGUXCSMY-UHFFFAOYSA-N	O=C(O)CCCCCCCCCCCCCCCCCCCCCCCC	210	TRUE	TRUE	TRUE	TRUE		FALSE	FALSE	null	null	100	100	93.1	74	75	100	42.52	Ecoil_Neg	381.37662:9024 382.37997:0 383.38333:0	336.54263:9 381.37662:590	10410	41	61	1744	1888	1553	1691
1543	12.009	FA 25:0	[M-H]-	381.377	C25H50O2	7.44676		7.44676	0.9936	206.15		381.37061:157		0.444	TRUE	8.92	198.43	381.374	C25H50O2	FA	MWMPEAHGUXCSMY-UHFFFAOYSA-N	O=C(O)CCCCCCCCCCCCCCCCCCCCCCCC	410	TRUE	TRUE	TRUE	TRUE		FALSE	FALSE	null	null	100	100	71.2	75	75	100	17.8	Ecoil_Neg	381.37369:2343 382.37704:0 383.3804:0	381.37061:157	7405	2780	3219	3348	3440	2481	4017
1535	12.395	FA 25:0	[M-H]-	381.374	C25H50O2	-0.707967		-0.707967	0.9938	206.183		269.08804:9 357.30032:9 381.37354:1110		0.111	TRUE	8.92	198.43	381.374	C25H50O2	FA	MWMPEAHGUXCSMY-UHFFFAOYSA-N	O=C(O)CCCCCCCCCCCCCCCCCCCCCCCC	410	TRUE	TRUE	TRUE	TRUE		FALSE	FALSE	null	null	100	99.9	74.6	75	75	100	98.57	Ecoil_Neg	381.37354:14551 382.37689:0 383.38025:0	269.08804:9 357.30032:9 381.37354:1110	15835	258	88	180	166	62	237
1509	9.254	FA 25:1	[M-H]-	379.36	C25H48O2	3.55864		3.55864	0.9675	200.771		325.47452:9 379.35953:295		0.111	TRUE	8.4	196.95	379.358	C25H48O2	FA	DZLXTCFDFPGICK-UHFFFAOYSA-N	O=C(O)CCCCCCCCCCCCC=CCCCCCCCCCC	210	TRUE	TRUE	TRUE	TRUE		FALSE	FALSE	null	null	100	100	94	73.1	75	100	9.68	Ecoil_Neg	379.35953:2008 380.36288:0 381.36624:0	325.47452:9 379.35953:295	2290	0	7	54	188	31	95
1682	10.737	FA 26:0	[M-H]-	395.391	C26H52O2	4.40072		4.40072	0.9984	206.893		353.35349:9 395.39124:654		0.111	TRUE	9.42	201.27	395.389	C26H52O2	FA	XMHIUKTWLZUKEX-UHFFFAOYSA-N	O=C(O)CCCCCCCCCCCCCCCCCCCCCCCCC	210	TRUE	TRUE	TRUE	TRUE		FALSE	FALSE	null	null	100	100	88.9	74.1	75	100	19.49	Ecoil_Neg	395.39124:8821 396.39459:0 397.39795:0	353.35349:9 395.39124:654	10368	8	6	502	188	225	564
1680	13.189	FA 26:0	[M-H]-	395.391	C26H52O2	4.40072		4.40072	1.0108	209.455		374.27292:9 395.39124:2943	similar chromatogram in higher mz_4023; similar chromatogram in higher mz_4030; similar chromatogram in higher mz_4483; similar chromatogram in higher mz_4676; similar chromatogram in higher mz_5416; similar chromatogram in higher mz_5468; similar chromatogram in higher mz_4028	0.111	TRUE	9.42	201.27	395.389	C26H52O2	FA	XMHIUKTWLZUKEX-UHFFFAOYSA-N	O=C(O)CCCCCCCCCCCCCCCCCCCCCCCCC	410	TRUE	TRUE	TRUE	TRUE		FALSE	FALSE	null	null	100	99.9	71.9	75	75	100	207.71	Ecoil_Neg	395.39124:38571 396.39459:0 397.39795:0	374.27292:9 395.39124:2943	42654	212	217	261	152	180	230
1678	12.732	FA 26:0	[M-H]-	395.391	C26H52O2	4.40072		4.40072	1.0109	209.488		395.39154:437	similar chromatogram in higher mz_3844; similar chromatogram in higher mz_3847; similar chromatogram in higher mz_3850; similar chromatogram in higher mz_3858; similar chromatogram in higher mz_4633; similar chromatogram in higher mz_4634; similar chromatogram in higher mz_4505	0.778	TRUE	9.42	201.27	395.389	C26H52O2	FA	XMHIUKTWLZUKEX-UHFFFAOYSA-N	O=C(O)CCCCCCCCCCCCCCCCCCCCCCCCC	410	TRUE	TRUE	TRUE	TRUE		FALSE	FALSE	null	null	100	99.9	68.4	75	75	100	42	Ecoil_Neg	395.3884:4714 396.39175:0 397.39511:0	395.39154:437	8652	3149	4503	6471	4764	3792	4824
1650	11.505	FA 26:1	[M-H]-	393.375	C26H50O2	3.10138		3.10138	0.9976	206.759		375.13004:9 393.37189:226		0.111	TRUE	8.72	198.97	393.374	C26H50O2	FA	ALQCJXNGZHBRNR-UHFFFAOYSA-N	O=C(O)CCCCCCCCCCCCCC=CCCCCCCCCCC	410	TRUE	TRUE	TRUE	TRUE		FALSE	FALSE	null	null	100	100	73.8	72.3	75	100	12.07	Ecoil_Neg	393.37503:2631 394.37838:0 395.38174:0	375.13004:9 393.37189:226	2830	44	20	32	21	43	38
1862	10.5	FA 27:0	[M-H]-	409.403	C27H54O2	-5.05612		-5.05612	1.0094	208.94		304.82343:9 409.40302:462	similar chromatogram in higher mz_3872; similar chromatogram in higher mz_3984; similar chromatogram in higher mz_5048	0.111	TRUE	10.25	203.87	409.405	C27H54O2	FA	VXZBFBRLRNDJCS-UHFFFAOYSA-N	O=C(O)CCCCCCCCCCCCCCCCCCCCCCCCCC	210	TRUE	TRUE	TRUE	TRUE		FALSE	FALSE	null	null	100	100	88.3	73.9	75	100	24.6	K-3-3_Neg	409.40302:2475 410.40637:0 411.40973:0	304.82343:9 409.40302:462	2281	30	67	2838	3583	3264	2636
1864	10.727	FA 27:0	[M-H]-	409.406	C27H54O2	1.92963		1.92963	1.0121	209.489		308.86761:9 409.40588:1770		0.111	TRUE	10.25	203.87	409.405	C27H54O2	FA	VXZBFBRLRNDJCS-UHFFFAOYSA-N	O=C(O)CCCCCCCCCCCCCCCCCCCCCCCCCC	210	TRUE	TRUE	TRUE	TRUE		FALSE	FALSE	null	null	100	100	89.6	75	75	100	26.37	Ecoil_Neg	409.40588:11850 410.40923:0 411.41259:0	308.86761:9 409.40588:1770	13420	23	30	1264	1173	1676	1690
1866	13.687	FA 27:0	[M-H]-	409.406	C27H54O2	2.00291		2.00291	1.0279	212.77		161.76707:9 409.40271:47	similar chromatogram in higher mz_3578	0.111	TRUE	10.25	203.87	409.405	C27H54O2	FA	VXZBFBRLRNDJCS-UHFFFAOYSA-N	O=C(O)CCCCCCCCCCCCCCCCCCCCCCCCCC	410	TRUE	TRUE	TRUE	TRUE		FALSE	FALSE	null	null	100	99.9	67.7	69.7	75	100	12.02	Ecoil_Neg	409.40591:5987 410.40926:0 411.41262:0	161.76707:9 409.40271:47	6334	101	216	238	266	210	159
1816	10.002	FA 27:1	[M-H]-	407.392	C27H52O2	7.33941		7.33941	1.0059	208.238		394.67145:9 407.38931:344	similar chromatogram in higher mz_3717; similar chromatogram in higher mz_4004	0.111	TRUE	9.26	203.69	407.389	C27H52O2	FA	YHBCVFZBXDMZOC-UHFFFAOYSA-N	O=C(O)CCCCCCCCCCCCCCC=CCCCCCCCCCC	210	TRUE	TRUE	TRUE	TRUE		FALSE	FALSE	null	null	100	100	92.3	73.1	75	100	18.05	Ecoil_Neg	407.39249:2711 408.39584:0 409.3992:0	394.67145:9 407.38931:344	3348	9	0	68	313	269	311
2023	11.225	FA 28:0	[M-H]-	423.424	C28H56O2	6.91983		6.91983	1.0325	213.481		267.56482:9 423.42374:580		0.111	TRUE	10.8	207.18	423.421	C28H56O2	FA	UTOPWMOLSKOLTQ-UHFFFAOYSA-N	O=C(O)CCCCCCCCCCCCCCCCCCCCCCCCCCC	210	TRUE	TRUE	TRUE	TRUE		FALSE	FALSE	null	null	100	100	88.3	74.3	75	100	18.33	Ecoil_Neg	423.42374:5778 424.42709:0 425.43045:0	267.56482:9 423.42374:580	6745	12	61	1691	1443	1304	1588
2270	11.569	FA 29:0	[M-H]-	437.439	C29H58O2	6.83528		6.83528	1.0475	216.379		341.8317:9 437.42947:59		0.111	TRUE	11.36	210.05	437.436	C29H58O2	FA	IHEJEKZAKSNRLY-UHFFFAOYSA-N	O=C(O)CCCCCCCCCCCCCCCCCCCCCCCCCCCC	410	TRUE	TRUE	TRUE	TRUE		FALSE	FALSE	null	null	100	100	84.8	67	75	100	11.29	Ecoil_Neg	437.43939:4832 438.44274:0 439.4461:0	341.8317:9 437.42947:59	5305	10	15	1529	1546	1588	1258
2521	12.029	FA 30:0	[M-H]-	451.455	C30H60O2	5.8035		5.8035	1.065	219.782		361.13681:9 451.45135:937		0.111	TRUE	11.58	214.82	451.452	C30H60O2	FA	VHOCUJPBKOZGJD-UHFFFAOYSA-N	O=C(O)CCCCCCCCCCCCCCCCCCCCCCCCCCCCC	210	TRUE	TRUE	TRUE	TRUE		FALSE	FALSE	null	null	100	100	93.4	75	75	100	15.56	Ecoil_Neg	451.45471:6842 452.45806:0 453.46142:0	361.13681:9 451.45135:937	7325	54	41	4044	3929	2341	3072
2458	11.177	FA 30:1	[M-H]-	449.438	C30H58O2	2.58101		2.58101	1.0568	218.113		439.72455:9 449.43756:350		0.111	TRUE	10.84	211.94	449.436	C30H58O2	FA	ZSDCXLOJJSGXJH-UHFFFAOYSA-N	O=C(O)CCCCCCCCCCCCCCCCCC=CCCCCCCCCCC	410	TRUE	TRUE	TRUE	TRUE		FALSE	FALSE	null	null	100	100	84.8	73.2	75	100	10.75	Ecoil_Neg	449.43756:1891 450.44091:0 451.44427:0	439.72455:9 449.43756:350	2108	5	7	222	143	189	179
2796	12.458	FA 31:0	[M-H]-	465.466	C31H62O2	-4.06043		-4.06043	1.081	222.892		299.68741:9 465.46582:859		0.111	TRUE	12.68	217.21	465.468	C31H62O2	FA	ONLMUMPTRGEPCH-UHFFFAOYSA-N	O=C(O)CCCCCCCCCCCCCCCCCCCCCCCCCCCCCC	210	TRUE	TRUE	TRUE	TRUE		FALSE	FALSE	null	null	100	100	88.6	74.5	75	100	58.72	Ecoil_Neg	465.46582:6856 466.46917:0 467.47253:0	299.68741:9 465.46582:859	7521	19	4	2079	1482	559	804
3385	14.237	FA 34:0	[M-H]-	507.518	C34H68O2	6.79783		6.79783	1.1303	232.513		421.1944:9 507.51459:725		0.111	TRUE	13.38	227.3	507.515	C34H68O2	FA	UTGPYHWDXYRYGT-UHFFFAOYSA-N	O=C(O)CCCCCCCCCCCCCCCCCCCCCCCCCCCCCCCCC	210	TRUE	TRUE	TRUE	TRUE		FALSE	FALSE	null	null	100	100	89.1	74.2	75	100	42.72	Ecoil_Neg	507.51816:5168 508.52151:0 509.52487:0	421.1944:9 507.51459:725	5883	4	13	612	960	139	295
[truncated: 12 more columns]
