# Supplementary material for: Dual-resolving of positional and geometric isomers of C=C bonds via bifunctional photocycloaddition-photoisomerization reaction system
Source: Nat Commun. 2022 May 12;13:2652. doi: 10.1038/s41467-022-30249-z (PMC9098869; doi:10.1038/s41467-022-30249-z)
Supplement: Supplementary file 5 — Supplementary Data 2 [file 41467_2022_30249_MOESM5_ESM.xlsx]

## Sheet: Figure 5g
Lipids	P. syringae	W. ginsengihum	P. citronellolis	M. osloensis
PA 16:0_16:1(Δ9)	0.55	1.17	0.76	0.82
PA 16:1(Δ9)_16:1(Δ9)	1.6	0.61	0.63	0.61
PA 16:0_18:1(Δ11)	0.22	0.59	0.58	0.48
PA 16:1(Δ9)_18:1(Δ11)	0.11	1.36	0.77	0.97
PE 12:0_16:1(Δ9)	0.02	0.28	1.09	0.31
PE 14:0_16:1(Δ9)	0.04	0.08	0.76	0.11
PE 14:1 (Δ9)_16:1 (Δ9)	0.23	0.37	0.23	0.03
PE 16:1(Δ9)_16:1(Δ9)	0.08	0.03	1.05	0.02
PE 16:0_17:1(Δ9)	2.98	30.05	0.37	0.06
PE 16:1(Δ9)_17:1(Δ9)	0.15	0	0.21	0
PE 16:0_18:1(Δ11)	1.27	5.4	1.09	N/A
PE 16:0_19:1(Δ9)	0.03	13.74	0.75	0.12
PE 18:1(Δ11)_18:1(Δ11)1	0.06	0.03	0.05	N/A
PC 16:0_16:1(Δ9)	0.43	0.21	1.04	0.08
PC 16:1(Δ9)_16:1(Δ9)	0.03	1.25	1.15	0.01
PC 16:0_18:1(Δ11)	1.51	1.01	21.32	1.1
PC 18:1(Δ11)_18:1(Δ11)2	0.03	5.25	0.79	N/A
PG 16:0_16:1(Δ9)	0.26	0.21	0.67	0.15
PG 17:0_16:1(Δ9)	0.95	12.71	1.74	3.17
PG 16:0_19:1(Δ9)	0.3	8.85	1.64	0.06
DG 16:1(Δ9)_18:1(Δ11)	0.02	0.01	0.06	0.16
FA 16:1(Δ9)	0.07	0.01	0.08	0.04
FA 18:1(Δ11)	0.02	0.01	0.03	N/A
LPE 16:1(Δ9)	0.01	0.02	1.46	0.01
LPE 18:1(Δ9) /18:1(Δ11)	0.03	0.01	2.63	0.01
BMP 16:0_16:1(Δ9)	4.09	0.16	1.69	0.31
BMP 16:1(Δ9)_16:1(Δ9)	0.6	0.21	1.53	1.3
Note: 1ratio of PE 18:1 (11Z)_18:1 (11E) to PE 18:1 (11Z)_18:1 (11Z); 2 ratio of PC 18:1 (11Z)_18:1 (11E) to PC 18:1 (11Z)_18:1 (11Z). N/A means not detected.

## Sheet: Figure 6
		Left						Right						p value
FA 18:1	1-day	2.68863	2.85147	3.05321	2.81757	3.00716	2.89387	3.49376	3.12128	3.25824	3.4646	3.13192	3.51937	0.000693933
	3-day	2.82392	2.65352	2.77869	2.61566	2.81738	2.54549	2.60247	2.844	2.98323	2.81013	2.98677	2.83011	0.0967952
PE 34:1	1-day	13.5406	13.5924	13.2952	12.5025	13.6805	12.6257	15.5302	16.111	14.355	16.9884	14.1289	14.3219	0.00288561
	3-day	15.71	15.3298	10.6273	13.0751	13.6812	13.0366	15.976	14.7198	15.448	15.9228	14.9404	15.6409	0.0377271
		Left						Right
PE 38:1	1-day	33.4662	33.1173	25.4123	19.1812	18.583	38.1675	37.3595	126.76	40.5663	73.9124	46.3102	45.0857	0.0420366
	3-day	72.5173	58.4242	41.0685	32.4263	22.8622	22.5068	25.2463	23.9097	22.5097	30.3156	25.3421	24.0382	0.0768113
		Left						Right
PC 36:1	1-day	12.7156	14.9546	11.1352	10.2903	10.8314	11.0248	12.1474	13.1331	9.99831	9.33183	9.1458	10.122	0.25159
	3-day	8.83987	9.94779	9.37998	8.11535	10.618	7.85745	11.24	8.82677	9.57724	10.3022	11.8336	9.64961	0.109359
		Left						Right
PC 38:1	1-day	23.6111	24.9647	22.599	20.128	21.8635	17.9645	21.5961	19.3496	19.7686	13.1801	19.4104	20.5017	0.0981168
	3-day	13.4657	16.8382	15.3581	11.3318	20.2872	10.081	22.4881	13.4341	14.1497	17.2143	16.9353	20.7999	0.194279
		Left						Right
TG 50:1	1-day	2.42499	2.35511	2.60788	3.04749	4.33935	3.18983	3.24917	1.85521	2.99639	3.54786	3.36249	2.66569	0.905234
	3-day	2.05507	1.82936	3.43073	1.94323	2.74852	2.185	2.5107	1.13847	2.34549	1.15889	2.3419	3.0758	0.520114
